# Supplementary material for: Identification and functional analysis of novel oncogene DDX60L in pancreatic ductal adenocarcinoma
Source: BMC Genomics. 2021 Nov 18;22:833. doi: 10.1186/s12864-021-08137-5 (PMC8600871; doi:10.1186/s12864-021-08137-5)
Supplement: Supplementary file 3 — Additional file 3: Supplementary Table S1. The qRT-PCR primers and siRNAs used in this study. qRT-PCR, quantitative real-time-polymerase chain reaction [file 12864_2021_8137_MOESM3_ESM.xlsx]

## Sheet: A qRT-PCR primers
Supp Table S1A qRT-PCR primers used in this study.
MYEOV-F	ATGGCCCTCAGAATCTGCG
MYEOV-R	CCACGGAGACAATGACACCA
KCNN4-F	CTGCTGCGTCTCTACCTGG
KCNN4-R	AGGGTGCGTGTTCATGTAAAG
FAM83A-F	GGAGATGTGTGACAAAGTCCAG
FAM83A-R	CCAGCGAATTTCCTGCCTG
S100A16-F	ATGTCAGACTGCTACACGGAG
S100A16-R	GTTCTTGACCAGGCTGTACTTAG
DDX60L-F	AAAGCCTCATACAACACTTGGAA
DDX60L-R	CCGATCCTTCTGACCATAGGTG
GAPDH-F	GGAGCGAGATCCCTCCAAAAT
GAPDH-R	GGCTGTTGTCATACTTCTCATGG

## Sheet: B siRNAs
Supp Table S1B siRNAs used in this study.
MYEOV-si-1	GCCTTTAGAGTGGGCGTTG
MYEOV-si-2	CCCAGCTCCTTCTGGTCAT
MYEOV-si-3	GGAGGACACGCAAGTTCAG
DDX60L-si-1	GGTCAGAAGGATCGGACAT
DDX60L-si-2	GAGCTTGTTCTCGAGTCAT
DDX60L-si-3	GGAGGGATTATGAAGACCT
