# Supplementary material for: Identification and functional analysis of novel oncogene DDX60L in pancreatic ductal adenocarcinoma
Source: BMC Genomics. 2021 Nov 18;22:833. doi: 10.1186/s12864-021-08137-5 (PMC8600871; doi:10.1186/s12864-021-08137-5)
Supplement: Supplementary file 4 — Additional file 4: Supplementary Table S2. DEGs of human PDAC and adjacent non-tumor tissues identified using our RNA-seq data (2A), as well as the GSE15471 and GSE16515 (2B), and GSE28735 (2C) data sets. DEGs, differentially-expressed genes; RNA-seq, RNA sequencing [file 12864_2021_8137_MOESM4_ESM.xlsx]

## Sheet: A. Our RNA-seq
Supplementary Table S2A. DEGs of human PDAC and adjacent non-tumor tissues in our RNA-seq data.
gene_short_name	locus	Log2FC	P.Value	AveExpr
MIR4257	1:150524404-150524490	5.57546	0.00559626	2.78773
S100P	4:6694795-6698897	5.00954	0.00025801	6.08214
MSLN	16:810761-818865	4.78702	0.000387234	3.85805
MIR4648	7:2566707-2566779	4.53803	0.025986	2.26902
MIR621	13:41384901-41384997	4.30114	0.00861822	2.87873
LAMC2	1:183155372-183214035	4.05187	0.000790971	4.35569
KRT7	12:52626303-52645970	3.99232	0.00562577	7.31992
COL17A1	10:105791043-105845760	3.98704	0.00146544	3.10268
KRT17	17:39775688-39781094	3.96531	0.00226877	4.36335
LCN2	9:130911349-130915734	3.93524	0.00346619	6.9274
TMPRSS4	11:117947752-117992605	3.8137	0.0002069	3.68202
TSPAN1	1:46640744-46651630	3.7969	0.000130813	4.82792
KRT19	17:39679868-39684560	3.7806	0.00208032	6.72707
TRIM29	11:119981982-120056237	3.69821	0.000557653	3.41951
LAMB3	1:209788214-209825811	3.6605	6.49411e-05	4.14879
MGC4771	2:232571516-232571621	3.47556	0.00551084	1.73778
COL10A1	6:116440085-116479910	3.40313	0.0245734	4.64805
AGR2	7:16831434-16873057	3.39687	0.0011383	5.29781
C19orf33	19:38794800-38795649	3.38976	0.0123492	6.14176
TCN1	11:59620272-59634048	3.33979	0.00322703	5.32895
MMP7	11:102391238-102401484	3.25898	0.0232745	6.72874
IGFL2	19:46646362-46664556	3.21009	0.000907329	2.8327
KLK7	19:51479728-51487355	3.19845	0.00661001	1.90443
MIR5001	2:233415183-233415283	3.19279	0.0255466	1.5964
TNS4	17:38632079-38657849	3.13408	0.000298181	2.09505
LAMA3	18:21269406-21535030	3.11634	0.000687648	4.16548
MIR641	19:40788449-40788548	3.11444	0.025452	1.55722
SFN	1:27189632-27190947	3.08748	0.00629458	3.17246
MST1R	3:49924434-49941299	3.05742	0.00084074	2.61138
NMU	4:56461395-56502865	3.03764	0.0268005	2.17734
MMP11	22:24110412-24126503	3.02523	0.00484689	4.78067
CAPN8	1:223711348-223853436	2.96521	0.000789999	3.65808
TFF1	21:43782390-43786703	2.9495	0.0126821	3.10677
S100A14	1:153586730-153589462	2.90989	0.00700751	4.41505
LGALS4	19:39292310-39304004	2.90057	0.0201712	6.29159
MYEOV	11:69061604-69182494	2.89815	0.00164568	2.59545
SCARNA4	1:155895748-155895877	2.89205	0.00752063	1.44603
FAM83A	8:124191199-124222314	2.87654	0.00967185	1.72513
PADI1	1:17531620-17572500	2.87105	0.0129863	1.84796
GPRC5A	12:13043715-13070871	2.7958	0.0332207	4.70591
ELF3	1:201977072-201986316	2.79242	0.00437057	5.38962
EPS8L3	1:110292701-110306649	2.78509	0.000174964	2.4186
MAL2	8:120177272-120257913	2.7668	0.0149239	4.15607
KRT16	17:39766029-39772151	2.6986	0.00428452	1.86543
PRSS22	16:2902727-2908171	2.65385	0.00169006	3.50709
KLF5	13:73629113-73651676	2.56476	0.0032709	3.11546
PROM2	2:95940200-95957056	2.55772	0.0186978	2.91785
GPX2	14:65405869-65409531	2.55073	0.0128507	4.67516
B3GNT3	19:17905636-17923891	2.52907	0.0052604	2.4494
SDC1	2:20400557-20425194	2.49514	0.00446501	4.33784
OLR1	12:10310901-10324737	2.49436	0.0012436	2.92178
SLC2A1	1:43391051-43424530	2.48656	0.00432616	3.75688
KCNN4	19:44270684-44285409	2.46821	0.00667447	3.67003
FXYD3	19:35606731-35615228	2.45417	0.00804039	6.04894
KLK10	19:51515994-51523431	2.44849	0.00190961	2.56184
ERN2	16:23701646-23724821	2.44723	0.000463181	2.36473
CST6	11:65779311-65780976	2.43073	0.0232526	2.45025
BIRC3	11:102188214-102210134	2.41855	0.00197548	3.69954
ANXA3	4:79472672-79531597	2.41346	0.00674492	4.75254
SCNN1A	12:6456008-6486896	2.4127	0.00963005	4.04329
GJB3	1:35246789-35251970	2.39419	0.00100686	1.71095
ANO1	11:69924407-70035634	2.39018	0.0051389	3.26319
TACSTD2	1:59041098-59043166	2.33239	0.0127318	4.64075
ITGA3	17:48133331-48167845	2.32213	0.0167422	5.14993
MIR5196	19:35836415-35836530	2.31878	0.0284433	1.15939
KLK8	19:51499262-51505967	2.30148	0.0078364	1.60861
MUC13	3:124624288-124672663	2.29392	0.00525899	2.70474
LMO7	13:76194569-76434004	2.27411	0.000923651	4.54557
TMC5	16:19421817-19510435	2.24681	0.00208898	2.63321
FABP6	5:159614373-159665742	2.23273	0.0456066	1.21098
SDR16C5	8:57212568-57233335	2.22722	0.00219704	1.4318
CDHR2	5:175969511-176022975	2.21902	0.00926653	1.88823
SLC6A6	3:14444075-14530857	2.21389	0.0356568	3.5544
GCNT3	15:59887073-59932438	2.21026	0.0133718	2.48255
STRA6	15:74471806-74504608	2.20097	0.00882681	2.76399
BHLHE40	3:5020800-5027008	2.19636	0.0210163	5.65242
MUC5AC	11:1212759-1222364	2.1847	0.0361967	1.32868
APOC2	19:45449242-45452822	2.16787	0.0315261	3.7186
MLPH	2:238394070-238463961	2.14209	0.00781601	4.60927
IGFBP3	7:45951948-45961473	2.12257	0.0185274	6.36204
PITX1	5:134363424-134370503	2.11053	0.00297564	1.36737
CEACAM6	HG1350_HG959_PATCH:42256881-42278113	2.10126	0.0410053	1.37326
FAM83E	19:49104066-49118111	2.08071	0.00142799	1.7309
CDH3	16:68670091-68756519	2.08009	0.00667314	2.24954
AP1S3	2:224616402-224702744	2.05969	0.00320316	1.95559
ARL14	3:160394947-160396233	2.05228	0.00149114	1.99903
GJB2	13:20761608-20767037	2.04498	0.0190368	2.91187
LAD1	1:201342371-201368736	2.02558	0.0482445	3.83503
SERPINB5	18:61143993-61172318	2.01864	4.61959e-05	1.49405
ITGA2	5:52285155-52390609	2.0185	0.0169325	1.8755
GPR110	6:46965439-47010099	2.01256	0.0174012	1.42326
IGFBP5	2:217536827-217560248	2.0115	0.0267434	6.31237
S100A6	1:153507074-153508720	1.97806	0.0467748	11.3945
SNHG1	11:62619459-62623386	1.94555	0.02255	7.69243
HRASLS2	11:63320241-63330855	1.94377	0.0406692	1.3454
UBE2C	20:44441214-44445596	1.94233	0.0474601	2.56764
XAF1	17:6658765-6678966	1.9401	0.00550448	4.0575
F2R	5:76011867-76031606	1.9382	0.0177461	3.99341
MUC5B	11:1244295-1283406	1.92034	0.0395145	1.5296
ENC1	5:73923233-73937249	1.90656	0.0033787	3.55191
MATN3	2:20191871-20212455	1.90002	0.0348504	3.3271
AQP5	12:50355652-50359464	1.89502	0.0134584	1.60208
DSG2	18:29078005-29128971	1.88784	0.0176407	2.93867
ITGB4	17:73717407-73753899	1.88619	0.0105219	5.22141
EHF	11:34642639-34682604	1.876	0.0270932	2.31315
PLEK2	14:67853699-67878917	1.87569	0.0114272	3.22838
NRP2	2:206546713-206662857	1.87061	0.00932052	3.20669
SULF1	8:70378858-70573150	1.86183	0.0352367	5.70197
HOPX	4:57514154-57548065	1.85982	0.0342435	5.34096
BHLHE41	12:26272958-26278060	1.83447	0.0172122	3.05607
BCAS1	20:52553315-52687304	1.82706	0.000298032	1.35693
CMTM1	16:66600293-66613040	1.82456	0.0274138	1.56404
SLPI	20:43880879-43883205	1.78189	0.0471247	6.03503
PAX8	2:113973573-114036527	1.77684	0.0052056	1.80155
FGFBP1	4:15937191-15940363	1.77213	0.012685	1.43934
CDH1	16:68771127-68869451	1.76857	0.0366534	3.80424
NQO1	16:69740898-69760854	1.76501	0.0327862	4.63396
AOC1	7:150521714-150558592	1.75898	0.0175129	1.88079
ABCC3	17:48712137-48769613	1.75687	0.049195	4.16598
AIM1L	1:26648349-26680621	1.75665	0.00693596	1.42642
UGT1A10	2:234545099-234681951	1.75238	0.00683871	1.02042
MUC16	19:8959519-9092018	1.74748	0.0203156	1.23317
TM4SF1	3:149086808-149095652	1.74527	0.0342892	7.76796
SULT1C2	2:108905094-108926371	1.74236	0.00614495	2.13181
LIPH	3:185224049-185270401	1.74205	0.00627669	2.10295
LEMD1	1:205350505-205425082	1.73661	0.010256	1.05097
TOP2A	17:38544767-38574202	1.73455	0.0237874	2.20171
GJB5	1:35220647-35224113	1.72896	0.0283378	0.911934
CEACAM6	19:42254884-42276113	1.72164	0.00196324	1.07582
PMEPA1	20:56223447-56286592	1.71188	0.00442906	5.30587
VSIG2	11:124617367-124622134	1.71152	0.0127474	2.89101
CDK1	10:62538088-62554610	1.70407	0.0193941	2.16167
SKIL	3:170075465-170114623	1.70152	0.0260608	3.5019
GPR87	3:151011890-151034740	1.69886	0.012718	0.999442
MISP	19:751125-764319	1.68796	0.0499567	1.98637
FER1L4	20:34146506-34195484	1.68661	0.0224352	2.22082
CYP3A5	7:99245816-99277621	1.68589	0.0499554	4.17863
ADAM28	8:24151552-24216531	1.67933	0.00922129	3.3319
RNF207	1:6265534-6281359	1.66367	0.00619566	3.0381
AHNAK2	14:105403580-105444694	1.65811	0.0312823	2.76778
IFI27	14:94571181-94583033	1.65659	0.00221993	8.63948
PCDH7	4:30722036-31148422	1.64661	0.0408755	2.18144
S100A11	1:152004981-152020383	1.64455	0.0228657	9.11811
NTM	11:131240372-132206716	1.6368	0.0158067	3.39951
MCM4	8:48872744-48890720	1.62806	0.0429551	3.06074
GALNT5	2:158114109-158170723	1.6194	0.00635351	1.30636
ACSL5	10:114133775-114188138	1.61661	0.00852241	3.6762
FAM157C	16:90224339-90244752	1.60443	0.00285371	1.89194
PLS1	3:142315228-142432506	1.60129	0.0484001	2.05482
CXCL14	5:134906372-134914969	1.60115	0.0424056	6.5325
ABHD17C	15:80972024-81047962	1.59232	0.00900139	2.78196
AGRN	1:955502-991496	1.58252	0.0147259	4.35389
CPD	17:28705922-28797007	1.5785	0.0331573	3.34899
RUNX1	21:36160097-37376965	1.57498	0.0101238	4.09737
ECT2	3:172468471-172539264	1.57356	0.0319611	2.23377
SCEL	13:78109808-78219398	1.56675	0.005541	0.987506
UCA1	19:15939770-15947130	1.56381	0.0270142	1.46174
ZNF532	18:56529831-56653712	1.55938	0.00704792	3.2512
PKM	15:72491369-72524164	1.55788	0.00417361	7.62057
CLDN1	3:190023489-190040264	1.55004	0.018823	3.20239
KRT15	17:39669994-39678781	1.54947	0.0146352	1.73445
PVRL4	1:161040784-161059389	1.53925	0.011631	1.96545
EPHA2	1:16450831-16482582	1.53801	0.00504371	2.68167
TMPRSS3	21:43791998-43816955	1.52941	0.0255573	2.28703
HS3ST1	4:11394773-11431389	1.52816	0.023149	1.7412
CDCP1	3:45123769-45187914	1.52539	0.00683966	2.43085
PTK6	20:62159777-62168723	1.52194	0.00590453	1.62739
C15orf52	15:40623652-40633168	1.51977	0.0141732	3.09162
SEMA7A	15:74701629-74726808	1.51048	0.0213691	2.23358
FOXQ1	6:1312674-1314992	1.50791	0.0281702	1.92329
ABHD2	15:89630689-89745591	1.50726	0.0461973	3.71774
CAPG	2:85621870-85645555	1.50097	0.0337771	7.22139
IL20RB	3:136665071-136729927	1.50089	0.0477226	1.62119
NPIPB5	16:22490441-22547842	1.50076	0.00564902	3.25333
SMC4	3:160117061-160152750	1.49686	0.0264725	3.30722
GBP3	1:89472348-89488577	1.47534	0.00108481	3.4763
SEMA3C	7:80371853-80551675	1.47528	0.0279182	3.96873
HN1	17:73131342-73164376	1.4744	0.0275205	5.95394
PRKCI	3:169940152-170023769	1.47412	0.0496169	3.50242
PERP	6:138409641-138428648	1.46981	0.0260636	4.04976
ALS2CL	3:46710486-46735194	1.46542	0.0242677	3.62687
VILL	3:38029549-38048679	1.4633	0.0421622	3.20624
EGLN3	14:34393436-34931980	1.44874	0.000922056	2.428
OCIAD2	4:48887035-48908954	1.44597	0.0419065	7.35125
ZG16B	16:2880169-2888967	1.44023	0.0378681	2.64445
CLDN2	X:106143393-106174091	1.4376	0.0453393	2.37309
DDR1	6:30844197-30867933	1.41941	0.0191	1.75627
LRRC14	8:145743375-145750557	1.41716	0.00990061	3.81846
LINC00520	14:56247863-56263406	1.40759	0.0296169	0.7827
BCL9L	11:118764583-118796317	1.40541	0.0341232	2.83189
SDCBP2	20:1290618-1309883	1.40417	0.0364959	3.65595
MUC3A	7:100547186-100611118	1.40201	0.0327438	1.1108
CYP2C18	10:96443250-96495947	1.39753	0.000123589	0.920122
DCBLD2	3:98514784-98620533	1.39367	0.0250823	3.11611
MYRF	11:61520113-61555990	1.39201	0.0485801	2.72959
BAIAP2L1	7:97920962-98030380	1.3869	0.0297067	3.12995
OAS1	12:113344581-113369990	1.38167	0.0276325	3.81728
NBPF9	1:144811743-144830413	1.37988	0.0294332	1.61235
ERO1L	14:53106633-53162618	1.37405	0.0371574	3.89338
PHLDA2	11:2949502-2950685	1.37176	0.0298818	3.40225
ANKRD10	13:111530886-111567416	1.3668	0.0147433	6.65719
NREP	5:110998317-111333161	1.36458	0.0421851	4.91768
SGPP2	2:223289235-223425667	1.36269	0.0101534	1.81318
RN7SL81P	7:128401390-128401625	1.36132	0.0348768	0.680659
PTPN12	7:77166591-77269388	1.35997	0.046198	4.59838
CENPK	5:64813592-64858998	1.35834	0.0203705	1.47769
NKTR	3:42642105-42690227	1.35289	0.0450059	3.76715
DLG1	3:196769430-197026171	1.34834	0.0241691	3.61541
SEL1L3	4:25749054-25865382	1.34738	0.00408694	4.80465
PLEKHN1	1:901876-911245	1.34109	0.0172768	0.964029
KRT80	12:52562779-52585784	1.33767	0.00782173	1.52491
NFAT5	16:69598996-69738569	1.33594	0.010049	1.61672
MYO15B	17:73584138-73622929	1.33501	0.0157444	6.38606
WNT7B	22:46316241-46373009	1.32528	0.0371368	1.1084
PLK1	16:23688976-23701688	1.31692	0.0103483	1.8105
SLC11A1	2:219246751-219261617	1.31396	0.0354883	4.62941
F11R	1:160965000-160991138	1.31343	0.0051963	4.11724
SLC4A11	20:3208062-3219836	1.3014	0.0117333	1.12456
HKDC1	10:70980058-71027315	1.30003	0.0127965	1.46968
MACC1	7:20174277-20257027	1.29839	0.00777539	1.17297
CCNB2	15:59397276-59417244	1.29791	0.00856063	1.51107
AMN	14:103388992-103399933	1.29488	0.0391074	2.06674
TJP1	15:29991570-30261068	1.29247	0.0219768	3.73352
SQLE	8:126010738-126034525	1.29134	0.0113477	3.44311
ST6GALNAC1	17:74620842-74639920	1.287	0.00821808	1.87059
SLC7A7	14:23242430-23299029	1.2865	0.00592422	4.09447
SLC17A9	20:61584051-61599949	1.28618	0.0444344	2.22819
RNF213	17:78234664-78372586	1.27901	0.011923	4.67382
RASEF	9:85594499-85678092	1.27555	0.0145733	1.3354
LPCAT2	16:55542909-55620582	1.26965	0.0102075	2.82352
PTBP3	9:114980714-115095947	1.26781	0.0105081	3.58672
CXCL1	4:74735109-74736959	1.26426	0.0135674	2.781
LY75	2:160628361-160761260	1.25878	0.0258468	1.49905
SPATS2L	2:201170603-201346986	1.25713	0.0159116	5.20458
FAM91A1	8:124780695-124827692	1.25303	0.0461474	3.08601
PARP12	7:139723543-139763521	1.24906	0.00716351	4.3062
FERMT1	20:6055491-6104191	1.24668	0.0057197	1.55582
FLNB	3:57994126-58157982	1.24643	0.00149944	5.56945
ARFGEF2	20:47538426-47653230	1.23617	0.00793953	2.19858
CASP8	2:202098165-202152434	1.23313	0.0463243	3.08397
TGFB2	1:218519576-218617961	1.22328	0.0240479	1.70006
JRK	8:143738873-143763386	1.22091	0.0321704	1.579
HMGCS1	5:43289496-43313614	1.21701	0.0267936	3.70241
CCND1	11:69455854-69469242	1.21392	0.039818	4.06113
TNFRSF21	6:47199267-47277641	1.2115	0.00742107	3.8308
CLIP4	2:29320570-29412509	1.21105	0.0288799	3.16245
OASL	12:121458094-121477045	1.21066	0.0305971	1.48037
WNT5A	3:55499742-55523973	1.21011	0.036196	1.55122
NPTX1	17:78440947-78451643	1.20896	0.0116406	1.61939
EHBP1L1	11:65343508-65360121	1.20272	0.0394285	5.35969
INPPL1	11:71934744-71950149	1.20231	0.0071671	5.73388
PKMYT1	16:3018024-3030540	1.20218	0.0318436	1.35403
IQGAP3	1:156495196-156542396	1.20132	0.0461749	0.976525
NBEAL2	3:47021172-47051193	1.20098	0.0232664	4.6688
PDGFC	4:157681605-157892546	1.19853	0.0185773	3.6555
CD44	11:35160416-35253949	1.19775	0.0344154	6.79178
ANXA2	15:60639332-60695082	1.19725	0.0373718	8.61226
MGAT4B	5:179224596-179233952	1.19647	0.0463399	5.55176
GCKR	2:27719708-27746554	1.19106	0.0131147	1.19999
RHPN2	19:33469498-33555794	1.18507	0.00139016	1.74827
CARD11	7:2945774-3083579	1.18375	0.0271276	1.91714
ATXN2L	16:28834355-28848558	1.1831	0.0148233	4.89342
PCDH1	5:141232937-141258811	1.1829	0.00920823	2.95512
TMEM92	17:48348766-48358844	1.18199	0.00837458	1.40942
NPC1	18:21086147-21166862	1.1795	0.0133224	4.23789
LRRN1	3:3841120-3889387	1.17366	0.0408592	1.2998
DNM2	19:10828754-10944164	1.17335	0.00377522	5.085
SLC12A2	5:127419457-127525380	1.16934	0.00377843	2.29889
FAM102A	9:130702857-130742792	1.1672	0.0267894	4.35772
HNF4G	8:76320148-76479078	1.16313	0.00903955	0.892096
ARAP2	4:35949842-36246131	1.16217	0.0373729	1.83275
NCOR2	12:124808960-125052135	1.16015	0.0279357	4.70845
CD2AP	6:47445524-47594999	1.15279	0.0105913	2.87982
DDX11	12:31226778-31257725	1.15032	0.0106013	3.40822
NCEH1	3:172348038-172429008	1.14986	0.0182382	2.10098
PPFIBP1	12:27676363-27848497	1.14873	0.044031	3.12993
CFLAR	2:201980826-202041410	1.14724	0.0205488	5.33235
F2RL1	5:76114757-76131140	1.14446	0.0400449	2.87478
CEP55	10:95256388-95288849	1.1429	0.0304356	0.939155
MSMO1	4:166248774-166264312	1.14232	0.019149	3.81591
MTDH	8:98656406-98740998	1.14229	0.0389445	4.31705
LINC00941	12:30947976-30955645	1.14077	0.00621755	1.12156
CHST11	12:104849072-105155792	1.13951	0.0323788	2.76573
AFAP1	4:7760440-7941653	1.13946	0.0151421	2.28369
FGD6	12:95470524-95611258	1.13505	0.029201	1.41653
FCHO2	5:72251807-72386349	1.13481	0.0423282	2.33091
SDC4	20:43953927-43977064	1.12754	0.0141994	5.89153
CTSD	11:1773981-1785222	1.12714	0.0341816	8.38936
IGF2BP3	7:23349827-23510086	1.12614	0.0431173	1.02163
PHLDB1	11:118477154-118528741	1.12603	0.0148697	3.68617
RNF217	6:125283690-125413779	1.12167	0.0344282	2.2553
GCC2	2:109065016-109125871	1.1202	0.0144771	2.46237
TNIK	3:170779127-171178197	1.11835	0.0249525	2.0334
GLI1	12:57853917-57866045	1.11776	0.0116485	2.22725
TFCP2L1	2:121974162-122042783	1.11469	0.0191363	1.80031
CASC8	8:128302061-128494384	1.11202	0.00876384	0.799585
CYP2S1	19:41698953-41713444	1.11105	0.0277463	1.66994
RSAD2	2:7005936-7038370	1.10673	0.0108957	1.96044
RHOF	12:122215663-122241309	1.10409	0.0260193	2.94846
POF1B	X:84532401-84634748	1.09963	0.0184743	1.116
VSIG1	X:107288199-107322414	1.08728	0.0489964	0.901899
EZR	6:159186772-159240444	1.08513	0.0216931	5.63026
MAP4K4	2:102313311-102511149	1.08497	0.0251442	3.96892
WDFY1	2:224720432-224810104	1.08417	0.031305	3.43773
KIAA0101	15:64657192-64679886	1.08358	0.0447464	2.19057
ZWINT	10:58116988-58121036	1.07874	0.0176415	1.86369
BPTF	17:65821639-65980494	1.07743	0.0365275	1.58176
ATF7IP	12:14518609-14651697	1.07508	0.0230925	1.90326
U2SURP	3:142683338-142779567	1.07425	0.0387334	3.95406
SHROOM3	4:77356252-77704406	1.07011	0.0179078	2.0091
NPAS2	2:101436613-101613291	1.06904	0.0383053	2.99502
SRGAP2	HG1293_PATCH:206266905-206527996	1.06856	0.028007	1.46089
OAS3	12:113376156-113411054	1.068	0.0120301	2.14001
SPON2	4:1160719-1202750	1.06638	0.0458193	6.32276
ATM	11:108093210-108239829	1.06611	0.0493333	3.22619
PTPRU	1:29563027-29653325	1.06512	0.0161002	2.73568
OSBPL7	17:45884737-45899200	1.06079	0.0324451	3.08945
ZMIZ2	7:44788179-44809477	1.05694	0.0177222	4.38354
SH3D21	1:36771987-36790484	1.04892	0.0149847	1.49194
ARNTL2	12:27485786-27576241	1.04877	0.0441964	1.58058
WDR72	15:53805937-54055075	1.04714	0.0495317	1.1601
ADAM8	10:135075906-135090372	1.047	0.0131458	3.00446
IFI44L	1:79085606-79111830	1.0459	0.0497867	2.7777
ENO1	1:8921060-8939308	1.0457	0.0404414	7.93412
BEAN1	16:66461199-66527432	1.04371	0.00204953	0.942537
S100A16	1:153579361-153585621	1.04271	0.0494865	6.72073
INPP5D	2:233924676-234116549	1.03575	0.0434733	3.38562
SHH	7:155592679-155604967	1.03546	0.0423039	0.762842
EPB41L4A	5:111478137-111755013	1.02845	0.00547031	2.33173
TMEM33	4:41937136-41962589	1.02451	0.0409115	2.94838
CDH17	8:95139398-95229531	1.02328	0.00778296	1.12682
VAV2	9:136627015-136857726	1.02267	0.0250533	2.17826
SLC7A11	4:139085250-139163503	1.02259	0.0383626	0.873375
FARP2	2:242295657-242434256	1.02141	0.0294315	3.3329
XDH	2:31557186-31637581	1.02132	0.0416335	0.879815
GALC	14:88304163-88460009	1.02013	0.00452283	3.47789
KNTC1	12:123011792-123110943	1.01466	0.0469998	2.98967
PKP2	12:32943678-33049774	1.01432	0.043033	2.23715
PRR5L	11:36317837-36486754	1.01382	0.00417765	2.40442
LEPREL1	3:189674516-189840226	1.01149	0.0428424	2.62317
DHCR24	1:55315305-55352891	1.01044	0.0356575	3.3838
TMCC1	3:129366634-129612419	1.00918	0.0223838	2.72734
ADAR	1:154554537-154600475	1.00885	0.0419312	4.61559
GUCY1B2	13:51568646-51654998	1.0039	0.0349806	0.513051
SEMA4D	9:91975701-92113045	0.998792	0.0297013	3.11084
RN7SKP296	3:190359951-190360292	0.998234	0.0323019	0.499117
MYO1E	15:59427112-59665099	0.995433	0.0124169	5.05296
CREG2	2:101962012-102004057	0.992948	0.0295656	1.33678
PLCD3	17:43186334-43210721	0.992021	0.0362842	3.37059
POU2F3	11:120107348-120190653	0.98847	0.0296164	0.887375
PLEKHA6	1:204187978-204346793	0.986654	0.0317819	2.37542
MKI67	10:129894922-129924649	0.986523	0.0398924	1.03719
PACS1	11:65837833-66012218	0.983285	0.00431062	4.18234
ZBED2	3:111311746-111314290	0.982577	0.00496522	0.562675
PHF20L1	8:133787617-133861052	0.979061	0.0229445	3.11779
DENND3	8:142127376-142205907	0.972754	0.0287456	3.83066
LGALS8	1:236681299-236716281	0.969115	0.0493119	4.10797
SLC16A5	17:73083821-73102257	0.965453	0.0300088	2.59459
DDX60L	4:169277885-169458937	0.961267	0.0197792	2.76143
SP140L	2:231191898-231268447	0.957895	0.0372269	2.91632
ABHD3	18:19230857-19284766	0.956642	0.0105733	3.14686
LINC00504	4:14472088-14889793	0.955526	0.048322	1.49288
ATP6C	16:2563965-2577956	0.954023	0.0415941	0.64704
PARP14	3:122399464-122449687	0.951856	0.0122679	2.82663
STAT6	12:57489190-57525922	0.95053	0.0474316	5.91248
HDAC1	1:32757686-32799236	0.949571	0.0424575	4.94999
CAPN1	11:64948036-64979477	0.948419	0.0250077	5.51937
DAPK1	9:90112142-90323548	0.947321	0.0379646	3.13056
ADRBK1	11:67033880-67054027	0.943532	0.0212712	5.6896
ALCAM	3:105085752-105295744	0.943528	0.0143196	4.16174
INPP4B	4:142944312-143768585	0.943058	0.0231999	1.9835
CREB1	2:208394460-208468155	0.941377	0.0245094	3.16195
HMGCR	5:74632153-74657929	0.940595	0.036666	3.0297
CD80	3:119243139-119278449	0.934568	0.00184283	0.935673
STYK1	12:10771537-10826917	0.932685	0.0127065	0.6426
PIEZO2	18:10666479-11148587	0.929216	0.045345	1.51314
LINC00460	13:107028910-107030565	0.92892	0.0268582	0.633013
TRAPPC10	21:45432199-45526433	0.927639	0.0328684	3.17212
R3HDM2	12:57643391-57824788	0.926818	0.0102449	3.85774
TNFRSF10B	8:22877645-22926692	0.925981	0.0483699	4.19213
UBE2T	1:202300784-202311108	0.925506	0.0444381	1.76825
SERINC5	5:79407049-79551898	0.924088	0.0433531	1.87207
SH3BP2	4:2794749-2842825	0.922947	0.0425131	3.9134
ARHGAP27	17:43471274-43511787	0.921673	0.0247874	1.95592
IGLC6	22:23261706-23262023	0.921222	0.0159266	0.653016
GOLM1	9:88641060-88715088	0.919226	0.0147848	4.65227
SPAG17	1:118496483-118727846	0.917124	0.0409824	1.29385
LPIN1	2:11817720-11967535	0.916889	0.0277332	3.23169
POGZ	1:151375199-151431941	0.916333	0.0456701	3.801
ASF1B	19:14230320-14247768	0.916142	0.0334474	1.19448
TANC2	17:61086916-61505060	0.914181	0.0495031	1.82101
DCAF17	2:172290726-172341562	0.913059	0.0165477	2.0428
WNT10A	2:219745084-219764303	0.902594	0.0366069	0.708159
SMG1	16:18816174-18937776	0.902045	0.0166861	3.03521
C5orf58	5:169659450-169679579	0.900349	0.0120981	0.971565
ITGB8	7:20370324-20455377	0.900266	0.0372463	1.62002
FRMD5	15:44162961-44487450	0.900256	0.0129715	0.698869
ZNF83	19:53097312-53193749	0.894617	0.0367659	4.60856
EIF2AK2	2:37326352-37384208	0.894311	0.0136265	2.36091
HCG18	6:30255173-30294927	0.892747	0.0162502	1.79022
GRAMD3	5:125695823-125832186	0.892232	0.00687006	3.47567
SLFN13	17:33762114-33775856	0.888909	0.0399102	1.81287
WHSC1	4:1873150-1983934	0.8876	0.0364924	2.65546
HOOK3	8:42752074-42885682	0.88114	0.0275521	2.37341
NCAPG	4:17812524-17846485	0.879905	0.0477718	0.772942
DTL	1:212208918-212280742	0.879659	0.0434033	0.747945
CSF2	5:131409482-131411859	0.879566	0.00149787	0.646785
FMN1	15:33057746-33486897	0.879036	0.0492534	1.41207
TNFRSF10A	8:23047964-23082639	0.878051	0.0378957	1.63414
CYP2C9	10:96698414-96749147	0.875958	0.00819536	0.591611
SRC	20:35973087-36034453	0.875654	0.0201844	3.86304
TMEM182	2:103353366-103460352	0.874886	0.0234031	1.49256
CTDSPL2	15:44719431-44821236	0.87237	0.0465589	2.353
CDS1	4:85504131-85572491	0.871937	0.0257458	1.45964
MIA2	14:39699434-39722859	0.871635	0.0110574	0.715022
RTKN2	10:63942793-64028466	0.86753	0.0350039	0.833391
SLC11A2	12:51373183-51422349	0.867418	0.0250558	3.94817
TBL1XR1	3:176737142-176915261	0.865985	0.0421728	3.6658
AP3M2	8:42010463-42029191	0.865685	0.0382855	2.75883
HAVCR1	5:156456423-156486130	0.865508	0.0148042	0.575456
TCF7L2	10:114710008-114927437	0.86259	0.0266308	2.89818
SALL4	20:50400580-50419059	0.862448	0.0144196	0.873612
KLHL24	3:183353355-183402265	0.859405	0.0469664	2.86656
CNOT2	12:70636773-70748773	0.858045	0.0454498	4.62043
DENND4C	9:19230432-19374139	0.857479	0.0368605	2.90927
RN7SL481P	7:142995608-142995905	0.856959	0.0493526	0.42848
TTC9	14:71108503-71142077	0.85641	0.0127269	1.20264
IGSF9	1:159896828-159915386	0.855661	0.0361002	0.907034
RAD54L	1:46713359-46744145	0.855629	0.0232239	1.06119
CORO2A	9:100883256-100954922	0.853965	0.0132673	1.36918
ARHGAP26	5:142149948-142608576	0.852152	0.0264453	2.70393
CTTN	11:70244509-70282690	0.851419	0.028046	6.52525
SNX29P2	16:29262828-29519817	0.850496	0.0318238	1.79205
HERC4	10:69681664-69835105	0.848766	0.0406909	3.35795
ISLR2	15:74392651-74430881	0.848438	0.00046319	0.791625
STAM2	2:152973314-153032506	0.841861	0.00554212	2.61784
ZDHHC7	16:85007786-85045141	0.84015	0.0242082	3.99617
STRIP2	7:129074273-129128240	0.837886	0.040922	1.20989
LGALS9	17:25956823-25976586	0.83705	0.0498813	5.50489
GJB4	1:35225341-35229325	0.836622	0.0178314	0.517613
DOCK5	8:25042237-25275598	0.836438	0.0316928	2.27464
IFIT3	10:91087650-91100728	0.83626	0.0264989	2.42429
ORC6	16:46723554-46732306	0.836256	0.0383894	1.35857
ATL2	2:38522021-38604427	0.834731	0.0333829	3.62068
NUMB	14:73741814-73930348	0.833676	0.0407018	4.08331
SFXN1	5:174904064-174956745	0.832626	0.0148143	3.02654
ZWILCH	15:66797296-66842115	0.828145	0.00699286	2.27621
SIN3B	19:16940210-16991164	0.827613	0.0428927	3.91898
ADAMTS14	10:72432558-72522197	0.827605	0.0272101	1.4465
TSPAN5	4:99391517-99579780	0.824353	0.00619654	1.95227
TRIM34	11:5640993-5665628	0.822139	0.00802241	1.27923
SLC37A1	21:43916117-44001550	0.820214	0.0330919	2.27826
EML4	2:42396489-42559688	0.819928	0.0214256	3.93741
NDNF	4:121956767-121994176	0.819877	0.0411086	0.796974
FLVCR2	14:76044959-76129557	0.817386	0.0221881	1.78625
ZNF827	4:146678778-146859787	0.814953	0.0355081	1.55291
CEP135	4:56815036-56899529	0.812819	0.022496	1.36424
VEZT	12:95611521-95696566	0.812157	0.0194574	3.93031
H1F0	22:38201113-38203442	0.812093	0.0492871	5.3947
PSD3	8:18384810-18942240	0.811144	0.00719097	1.69383
GALNT10	5:153570289-153800544	0.809269	0.0147627	3.84848
RNF169	11:74459912-74553458	0.809251	0.0341161	1.34797
ANXA13	8:124693033-124749647	0.808857	0.0344445	1.20813
STAT2	12:56735380-56753939	0.804322	0.0498259	5.10852
IRAK2	3:10206548-10285427	0.800819	0.035236	1.38601
RICTOR	5:38938020-39074510	0.799711	0.0170819	2.01733
TBC1D32	6:121400639-121655891	0.797292	0.0223824	1.69036
STK4	20:43595114-43708600	0.795104	0.0320767	2.726
BCL2L1	20:30252254-30311792	0.791675	0.000914754	5.26202
HELLS	10:96305546-96373662	0.790808	0.015003	1.23158
C2CD3	11:73723762-73882255	0.78861	0.0159903	2.39916
MARCKSL1	1:32799432-32801980	0.788249	0.0349124	5.15153
SPINK13	5:147647742-147665817	0.78794	0.0215475	0.59034
MVP	16:29831714-29859355	0.785872	0.0124108	5.71397
TLR3	4:186990305-187009223	0.785686	0.033054	1.4704
CASK	X:41374186-41782716	0.784085	0.021662	3.01968
TNFSF11	13:43136871-43182149	0.784031	0.0328943	0.735322
PLXNA1	3:126707436-126756235	0.783479	0.0330648	2.75566
GPATCH2	1:217600333-217804424	0.780543	0.0195413	1.95208
EPHX4	1:92495538-92529093	0.775853	0.00687449	0.707215
ATP10B	5:159990126-160279221	0.775574	0.0488773	0.81479
PTPRR	12:71031852-71314623	0.775	0.0060752	0.829374
RAB27B	18:52385090-52562747	0.774986	0.0245399	1.10914
SRGAP1	12:64238072-64541613	0.77376	0.0383082	1.53133
RAPGEF6	5:130759613-130970929	0.770812	0.0210411	1.39134
ATAD2B	2:23971533-24149984	0.766359	0.0165068	1.90843
SFXN3	10:102790990-102800998	0.76558	0.0477999	4.3354
PTBP1	19:797074-812327	0.764177	0.0492459	6.22736
RGPD5	2:110550334-110615272	0.760462	0.00910172	0.917583
TINAG	6:54172656-54254950	0.760371	0.04954	0.446329
UHMK1	1:162467040-162499419	0.757582	0.0379667	2.89943
PTPN4	2:120517206-120741394	0.754977	0.0259335	2.25532
SULT1B1	4:70586879-70653679	0.754914	0.0307871	1.02532
GIGYF2	2:233562008-233725285	0.754327	0.0312765	3.37798
ALOX12P2	17:6757179-6857426	0.754308	0.0303364	1.11799
SEMA3A	7:83585092-84122040	0.748129	0.0368098	0.959184
SLC25A13	7:95749531-95951459	0.744518	0.0438709	2.89182
RHBDL2	1:39351478-39407471	0.743436	0.018062	1.11171
TNRC18	7:5346420-5465045	0.741151	0.0258355	3.1936
CELSR1	22:46756730-46933067	0.736697	0.04945	1.52638
TUBA4A	2:220114432-220142892	0.736024	0.0446131	4.68821
HOXC10	12:54378848-54384063	0.734919	0.0153157	0.549307
NCOA3	20:46130600-46285621	0.728284	0.0358374	2.63146
PEX26	22:18560688-18613905	0.72819	0.0219944	2.16933
PARD6B	20:49348080-49373332	0.722047	0.0444277	1.03915
RAB11FIP1	8:37716135-37756985	0.720924	0.0444894	3.05663
TMC7	16:18995255-19075264	0.72076	0.00503166	0.947381
SGK494	17:26934981-26941218	0.720011	0.0419394	1.68716
MTF2	1:93544791-93604638	0.71842	0.0397926	2.35064
FANCD2OS	3:10123000-10149915	0.716959	0.0085553	0.833091
ERC1	12:1099674-1605099	0.714725	0.0190383	2.22663
ILF3	19:10764936-10803093	0.714581	0.0430811	5.47438
SPAG1	8:101170133-101271506	0.711326	0.0335692	1.51095
HELZ	17:65066553-65242105	0.71097	0.0185864	1.68946
SPATS2	12:49760366-49921205	0.708627	0.0149993	3.38551
ZNF117	7:64432153-64467062	0.707142	0.0234348	1.79956
DPCR1	6:30908748-30921998	0.706086	0.0331343	0.406158
MTMR3	22:30279143-30426855	0.705356	0.0274223	3.32926
RIPK3	14:24805226-24809251	0.703673	0.0361626	2.72669
USP6NL	10:11495944-11653753	0.70337	0.0181466	1.77674
GFM1	3:158362066-158410364	0.69935	0.0388532	3.84639
CCAT1	8:128220110-128231333	0.699183	0.0258419	0.444118
STIL	1:47715810-47779819	0.694269	0.0428958	0.982873
NPLOC4	17:79523912-79615495	0.691083	0.0466595	4.36128
SLC12A7	5:1050498-1112150	0.688243	0.0191883	3.54583
ZNF365	10:64133950-64431771	0.685583	0.0220268	1.17276
IGF2R	6:160390130-160534539	0.685096	0.0198044	3.20282
CAPRIN2	12:30862485-30907885	0.683064	0.0232114	3.12487
PTPRH	19:55692615-55720874	0.682791	0.0209981	1.59505
TTC39B	9:15163619-15307358	0.682653	0.00357822	1.78865
GPR56	16:57644563-57698944	0.678949	0.0467991	4.547
TRPS1	8:116420723-116821899	0.674501	0.0137067	1.25748
TRAF6	11:36508576-36531822	0.672616	0.0316424	1.59638
SIPA1L1	14:71787165-72207946	0.672134	0.0276792	4.06363
RAET1L	6:150339469-150346668	0.671772	0.0103837	0.38778
TNFSF18	1:173009099-173020103	0.669813	0.0431394	0.517634
NEK6	9:127019884-127115586	0.665161	0.0276294	3.46231
BORA	13:73302060-73330336	0.659189	0.0287699	1.04445
SGK3	8:67624652-67774257	0.656268	0.0160652	2.36471
IKBKB	8:42128819-42189973	0.653771	0.0127874	4.82065
RCC2	1:17733255-17766220	0.65283	0.0203094	3.73987
NEDD4	15:56119119-56285944	0.652257	0.0285494	1.96989
LINC00618	14:97409915-97411731	0.650713	0.00424773	0.325356
GATA3	10:8095566-8117161	0.646277	0.0189165	1.09004
SLC45A3	1:205626978-205649587	0.645157	0.0184953	1.43485
HELZ2	20:62189438-62205592	0.641092	0.0185026	2.4259
USP46	4:53457137-53525502	0.639601	0.0227005	1.79947
CLOCK	4:56294069-56413305	0.639437	0.0344143	1.86539
TBC1D5	3:17198653-18486309	0.637529	0.0217651	2.58707
P2RY2	11:72929342-72947397	0.632608	0.0477533	0.880988
SLC2A13	12:40148822-40499891	0.632141	0.0167221	1.68517
2014-09-09	17:75276650-75496678	0.631912	0.0106085	5.78459
SLC45A4	8:142217264-142318404	0.629571	0.0124005	2.20938
NAV1	1:201592410-201796102	0.629463	0.0418775	2.21245
RAD18	3:8817087-9005457	0.623451	0.0294926	1.32689
FBRS	16:30669751-30682135	0.623191	0.00533207	4.36017
LINC00857	10:81967465-81979413	0.614934	0.0330904	1.02871
FLVCR1	1:213031596-213072705	0.613463	0.0394942	1.90907
AGAP10	10:47191843-47239738	0.61334	0.0199509	0.812067
TLR5	1:223282747-223316624	0.610376	0.0344882	1.90133
GEN1	2:17935124-17966632	0.608259	0.00448678	1.15269
CMPK2	2:6980700-7006766	0.603187	0.00953781	1.58263
TNFSF13	17:7461608-7464925	0.596901	0.0467213	4.62886
ZNF841	19:52567718-52599018	0.596186	0.042248	2.1736
CENPL	1:173768687-173793858	0.595	0.0240047	1.4142
ZNF430	19:21203425-21242856	0.592233	0.0449709	1.49417
MPRIP	17:16945858-17120993	0.592029	0.0208134	6.52044
UVSSA	4:1341053-1381837	0.591791	0.0325332	1.87853
TRAK1	3:42055293-42267381	0.58747	0.0345925	3.30393
PPEF1	X:18694028-18846039	0.584642	0.0150877	0.668181
TBC1D3C	17:34580901-34757050	0.582203	0.0286522	0.588766
MED15	22:20850199-20941919	0.582183	0.00822004	4.35672
ZNF609	15:64752940-64978264	0.578808	0.0151009	1.78526
SLC52A3	20:740723-749131	0.576612	0.012903	1.27034
FCHSD1	5:141018868-141030986	0.575258	0.0282703	3.50554
NIN	14:51186480-51297839	0.555909	0.0306752	2.34925
DLG5	10:79550548-79686378	0.548784	0.0478203	3.06446
RHBDF2	17:74466972-74497872	0.548471	0.0410981	3.58063
VWA2	10:115999017-116051272	0.548337	0.0149569	0.788622
ZFYVE26	14:68194090-68283307	0.546581	0.00487728	1.8886
MYH16	7:98836416-98908753	0.544197	0.0172248	0.298505
TMEM212	3:171561138-171656505	0.541837	0.0424729	1.2086
PDIA4	7:148700153-148725733	0.539934	0.0393998	4.74439
SPACA4	19:49109999-49110970	0.539325	0.0174455	0.329525
BUB3	10:124913792-124924886	0.536428	0.0324031	4.71181
DIP2B	12:50898767-51142450	0.533285	0.0184998	1.94363
LINC00996	7:150130741-150145228	0.531196	0.0262896	0.684372
EHMT1	9:140513443-140764468	0.52865	0.0259634	3.39204
KIAA0754	1:39876150-39882154	0.528557	0.032265	0.665928
GDPD2	X:69642880-69653240	0.528411	0.0355113	0.39719
FANCD2	3:10068097-10143614	0.526144	0.0264679	1.79329
PARN	16:14529557-14726585	0.52407	0.0488553	3.49137
ELOVL1	1:43829067-43833696	0.521188	0.0425751	5.68203
DIAPH1	5:140894582-140998622	0.520392	0.0227406	4.49362
ZNF440	19:11925098-11946016	0.519531	0.0130086	1.63404
TOR4A	9:140172200-140177093	0.516696	0.0482798	2.01044
NKAIN4	20:61872135-61904046	0.515066	0.0262212	0.617532
JUP	17:39775691-39943183	0.515016	0.0252454	0.723522
MR1	1:181003066-181031074	0.513249	0.0359792	2.82492
FAM177B	1:222910548-222924147	0.512248	0.0134247	0.639741
ZNF260	19:37001596-37019562	0.50809	0.0498762	1.53221
NR1I2	3:119499330-119537332	0.506467	0.0090789	0.297944
TRGV7	7:38374641-38375115	0.504906	0.0264735	0.46085
IFNLR1	1:24480646-24514449	0.503564	0.0143091	0.851761
CEACAM5	HG1350_HG959_PATCH:42214489-42235703	0.502742	0.0133861	0.257679
RUVBL1	3:127783620-127872757	0.502561	0.04857	4.14735
MAP4	3:47892181-48130769	0.501472	0.0406504	5.14306
SAYSD1	6:39071839-39082965	-0.500621	0.0434324	2.83049
HEY1	8:80676244-80680098	-0.500719	0.0165748	1.92495
FAM210B	20:54933970-54943719	-0.500932	0.023781	4.20638
RPL38	17:72199720-72206794	-0.501088	0.0333681	10.9793
PRPH2	6:42664339-42690312	-0.50376	0.00276618	0.896564
ZNF547	19:57874844-57890933	-0.506205	0.0191645	1.13093
RSAD1	17:48556160-48563336	-0.506209	0.0449227	4.14394
TSFM	12:58176371-58201854	-0.510191	0.0237798	3.63564
FN3KRP	17:80674558-80688204	-0.510681	0.0104219	3.5257
LRRC43	12:122652284-122688018	-0.512629	0.0180163	0.915511
TBKBP1	17:45771446-45789416	-0.513348	0.0452736	1.97482
RRAS2	11:14299471-14386052	-0.5136	0.0426618	0.577676
MPP2	17:41952724-41987068	-0.513761	0.0221284	1.34289
ZC3H10	12:56511942-56516278	-0.514063	0.00798423	1.45668
SUGT1	13:53226843-53275044	-0.514157	0.00220573	4.08353
PSMB1	6:170844204-170862429	-0.514223	0.048738	6.99657
BRD7	16:50347397-50402845	-0.516318	0.0393318	5.20325
PSMB6	17:4699438-4701790	-0.516634	0.0422309	6.54411
REM2	14:23352373-23356895	-0.517236	0.0392367	0.727353
NDUFC2	11:77779349-77791265	-0.517766	0.0272903	7.62738
COMMD3	10:22604902-22609235	-0.521023	0.0331468	5.52195
MRPS7	17:73257754-73262454	-0.52129	0.0262503	4.76755
PARS2	1:55222570-55230187	-0.521582	0.0433668	1.07502
COX7A2	6:75947390-75960039	-0.52174	0.00239214	8.47944
ADH1A	4:100197523-100212185	-0.522914	0.0326537	0.6534
LLPH	12:66516841-66524548	-0.523317	0.036303	3.7895
UBXN8	8:30589763-30624522	-0.524737	0.0212495	2.80254
LIAS	4:39460619-39479273	-0.524919	0.0280661	2.44998
AGA	4:178351923-178363657	-0.525235	0.0410367	3.19893
BLMH	17:28575217-28619074	-0.52531	0.0339331	4.27182
TCEB3	1:24069644-24088549	-0.52568	0.044143	2.80465
EMC4	15:34517199-34522357	-0.526567	0.0148335	6.20286
NDUFAF3	3:49057891-49060928	-0.526795	0.0226996	5.64024
CARS	11:3022151-3078843	-0.526951	0.0392959	4.07358
BOD1	5:173034516-173043663	-0.528021	0.0499863	4.75841
ZNF491	19:11908481-11920437	-0.529598	0.0470041	0.795224
PKNOX2	11:125034582-125303285	-0.530379	0.0493736	1.00862
FITM2	20:42931477-42939809	-0.530777	0.00655542	1.67566
HMOX2	16:4524690-4560348	-0.53122	0.0357058	4.98439
FAM103A1	15:83654958-83659809	-0.531372	0.0143943	3.12367
ASPRV1	2:70187225-70189397	-0.531978	0.0179852	0.866007
WDR5	9:137000486-137025093	-0.532021	0.00925078	3.25969
SPRYD3	12:53458387-53473204	-0.532379	0.0432288	4.53765
KIAA1161	9:34366667-34376851	-0.533687	0.0319548	1.55705
MPV17L2	19:18303991-18307758	-0.535075	0.0383287	2.69671
RPL27	17:41150289-41154976	-0.535827	0.00971026	10.6645
ANKRD2	10:99332197-99343641	-0.536346	0.0424901	0.691696
PRIMA1	14:94184643-94254827	-0.538774	0.0210105	0.693095
DUSP22	6:291629-351355	-0.53996	0.00903349	4.26972
URGCP	7:43915492-43966010	-0.54089	0.0356589	3.44288
TMEM243	7:86825477-86849903	-0.540955	0.0306405	3.99581
UNC119	17:26873724-26879686	-0.541668	0.0355219	3.64155
RDH14	2:18735988-18741946	-0.542571	0.00617261	3.7081
AAR2	20:34824380-34858840	-0.542868	0.020282	3.4334
FAM162B	6:117073362-117086886	-0.543292	0.0401517	1.39915
RPL24	3:101399934-101405626	-0.543432	0.0184531	9.88573
TMEM218	11:124966397-124981659	-0.543959	0.035603	3.98145
STMN4	8:27092839-27115937	-0.545806	0.0495043	0.38386
SIRT3	11:215457-236931	-0.546958	0.00784694	3.1816
MED7	5:156564422-156586030	-0.547187	0.00758975	2.77633
EIF2S2	20:32676103-32700138	-0.548993	0.0428947	4.22626
FAM120B	6:170599790-170716153	-0.549361	0.0388231	3.1187
ZBTB18	1:244214584-244220778	-0.54941	0.0352713	2.11598
TCF15	20:584440-591042	-0.55007	0.0173644	0.542053
EPM2A	6:145822718-146057160	-0.552706	0.0208906	1.38415
TSPYL1	6:116597740-116601066	-0.553096	0.0365252	3.81432
LYG1	2:99900700-99921205	-0.553781	0.0288965	1.24081
FXN	9:71650174-71715094	-0.55417	0.0492817	3.10515
TMEM57	1:25757387-25826700	-0.555059	0.0116625	2.97833
TXNDC12	1:52485802-52521843	-0.556439	0.0471252	5.87132
USP27X	X:49644469-49647166	-0.557219	0.0273853	1.24884
PDCD5	19:33071973-33078358	-0.557477	0.024799	6.76317
COX6C	8:100885427-100906290	-0.559264	0.0379493	8.24694
GABARAPL2	16:75600248-75611779	-0.559472	0.0450526	6.71554
TUBG2	17:40811322-40819024	-0.561333	0.0433791	3.32604
EIF1	17:39845136-39848920	-0.564101	0.0297018	9.03275
RPP21	HSCHR6_MHC_QBL:30302411-30304165	-0.565211	0.0291153	0.514422
DENND4A	15:65950383-66084631	-0.565599	0.0365175	3.39367
MPI	15:75182345-75191798	-0.566692	0.0165936	3.66068
MRPS14	1:174979924-174992561	-0.566981	0.000283732	3.86008
GNA14	9:80037994-80263223	-0.567062	0.0036163	1.18516
NMUR1	2:232387870-232395206	-0.568316	0.0404437	0.73745
NKAPL	6:28227097-28228736	-0.569619	0.00119481	0.543414
RWDD2B	21:30376704-30391699	-0.569902	0.0235805	3.00931
SNAPIN	1:153631129-153634306	-0.57032	0.0440615	4.33258
UFSP2	4:186320693-186347139	-0.570357	0.0419026	4.62509
TOB2	22:41829495-41843027	-0.571125	0.0346777	3.12117
C9orf156	9:100666770-100684852	-0.571529	0.0229997	2.74321
CXXC5	5:139026883-139063467	-0.573426	0.0467663	5.47867
PART1	5:59783539-59843484	-0.577018	0.0406011	0.501667
TMOD4	1:151142461-151148760	-0.577655	0.0184947	0.718667
TMA7	3:48481666-48485616	-0.579979	0.0285214	7.48104
MRP63	13:21750783-21753223	-0.58373	0.0324134	3.5141
RPL34	4:109541721-109551568	-0.584244	0.0178558	11.0964
EAF2	3:121554029-121605373	-0.584313	0.0374657	1.68696
SMIM12	1:35178337-35325417	-0.586228	0.0296977	4.29741
B3GAT2	6:71566381-71666741	-0.586988	0.0174521	2.0204
MID1IP1	X:38660684-38665790	-0.587661	0.0385159	3.89936
WDR53	3:196281055-196295545	-0.58922	0.0393522	2.85227
C17orf72	17:62075710-62081664	-0.591316	0.0323167	0.965388
MOAP1	14:93648540-93651273	-0.594226	0.0178677	3.23188
C1orf216	1:36179475-36185073	-0.595152	0.0450973	2.80893
SLC25A28	10:101370281-101380366	-0.595283	0.036873	5.3141
SPATA41	15:100884661-100890438	-0.595841	0.00934222	0.569638
MIEN1	17:37884748-37887040	-0.597131	0.0142198	5.19864
CATSPER3	5:134303595-134347392	-0.597413	0.0131999	0.55907
ZNF251	8:145946297-145981802	-0.597903	0.0482701	3.49751
RWDD2A	6:83903097-83908651	-0.598142	0.0126589	1.9005
JTB	1:153946744-153950164	-0.598933	0.0150914	6.96689
SOX15	17:7491495-7493488	-0.600396	0.0331283	1.09826
SYNC	1:33145506-33169197	-0.600438	0.0152894	3.30623
FXR2	17:7494547-7518189	-0.600912	0.0331549	3.92016
CCDC96	4:7042578-7044728	-0.601905	0.0311468	0.804123
PANX2	22:50609159-50618723	-0.602355	0.0447016	0.763099
HPR	16:72088521-72111145	-0.603896	0.0214412	0.473621
TYW3	1:75198835-75232362	-0.604354	0.015768	3.6265
COA6	1:234509201-234519795	-0.605459	0.0119805	3.96005
UTP14A	X:129040096-129063737	-0.606242	0.0439763	2.61176
TXNDC15	5:134209492-134237215	-0.607893	0.0278355	5.72432
COX6A1	12:120875892-120878545	-0.610116	0.0192028	6.97877
SSU72	1:1477052-1510249	-0.611478	0.024633	5.89214
GLRX2	1:193065597-193075244	-0.611821	0.0392284	3.1471
ELOF1	19:11661961-11670051	-0.613325	0.0444032	5.19177
CHMP6	17:78965397-78983317	-0.614126	0.0495739	3.09383
FKBP8	19:18642560-18654887	-0.615715	0.0102973	7.06332
C7orf26	7:6629647-6648357	-0.616474	0.0137118	3.7598
FBLN7	2:112895961-112945791	-0.618777	0.0312821	2.15694
WBP1	2:74685455-74688018	-0.619633	0.0375083	5.37121
BAG1	9:33247817-33264761	-0.620133	0.0229545	5.41834
PARK7	1:8014350-8045565	-0.620731	0.0163226	7.74532
RIOK2	5:96496570-96518964	-0.620941	0.00890799	3.82649
KATNAL2	18:44497454-44627658	-0.621023	0.0086093	1.68223
STK32B	4:5053168-5502725	-0.622905	0.0461624	1.23205
ACACB	12:109554399-109706031	-0.624144	0.0216318	3.12842
MIEF2	17:18163847-18169866	-0.624753	0.0256315	1.89356
LRRC4B	19:51020148-51071302	-0.626359	0.0155012	0.667166
NKAPP1	X:119254862-119379122	-0.626616	0.00714915	0.980412
KCNIP3	2:95963051-96051825	-0.626796	0.0432579	1.43425
C19orf12	19:30191720-30206364	-0.626848	0.0274121	3.5053
SURF6	HG79_PATCH:136206250-136211933	-0.627195	0.0190386	0.582985
TMEM14B	6:10747991-10852986	-0.627308	0.014027	5.77523
GTF2F1	19:6379579-6393992	-0.627832	0.012533	4.60389
LRP4	11:46878418-46940193	-0.62793	0.00694314	0.995658
AIP	11:67250511-67258574	-0.628362	0.0395118	4.97752
CHCHD2	7:56169261-56174269	-0.628894	0.0114978	7.20013
CHST10	2:101008326-101034118	-0.62909	0.0287651	1.83776
ZNHIT3	17:34842472-34855154	-0.631868	0.0357766	2.0468
UBE2R2	9:33817564-33920402	-0.633101	0.0370606	3.88252
C18orf56	18:641319-658340	-0.633871	0.0188222	0.786091
C14orf166	14:52456192-52471420	-0.634713	0.0157937	7.01482
ADRB1	10:115803805-115806667	-0.635643	0.00435646	0.564353
SPAG7	17:4862520-4871167	-0.636281	0.0444393	5.07244
TRIM13	13:50570023-50594617	-0.637809	0.00506325	3.4057
RFXAP	13:37393360-37403241	-0.638784	0.0230462	1.85353
KATNA1	6:149916008-149970108	-0.639817	0.00492688	2.84306
TRNAU1AP	1:28879596-28905051	-0.640053	0.0239597	3.64008
NOB1	16:69775769-69788843	-0.641586	0.00483299	4.08723
TMEM258	11:61535972-61560274	-0.641987	0.0305678	8.01177
MPG	16:127005-135852	-0.642524	0.0249106	4.34607
TMEM5	12:64173582-64203338	-0.643207	0.0238566	2.88637
XPA	9:100437190-100459639	-0.644571	0.00372545	3.31381
PUS3	11:125763380-125773116	-0.645743	0.0214894	2.54265
CYP46A1	14:100150640-100193638	-0.645905	0.0338167	0.939104
CFDP1	16:75327595-75467383	-0.646043	0.0474919	5.17258
TMEM18	2:667334-677439	-0.646299	0.0257176	4.19821
ZNF271	18:32870245-32890730	-0.646488	0.0274907	2.5574
UTP6	17:30187922-30228784	-0.646646	0.00880288	5.33697
FGFBP3	10:93666345-93669240	-0.647256	0.0449374	1.19398
BFSP1	20:17474549-17549865	-0.647984	0.00158547	0.915249
RWDD3	1:95699710-95712781	-0.648312	0.0418543	3.87472
DERL2	17:5374570-5390131	-0.648914	0.00897127	5.58689
FAM45A	10:120863597-120897496	-0.649514	0.0263902	3.28819
MRPL10	17:45900637-45908900	-0.649537	0.00388248	3.82753
NKAP	X:119059013-119077735	-0.650553	0.00121434	2.84336
TMEM60	7:77423044-77427897	-0.650555	0.0484399	3.80333
RPL21P123	17:28043296-28043703	-0.651695	0.0356585	0.681588
MYRIP	3:39850404-40301812	-0.652831	0.017265	0.658863
CRYBB1	22:26995241-27014052	-0.65334	0.0408228	0.876261
PPP1R12C	19:55602280-55628927	-0.655044	0.0079714	5.67097
SMIM8	6:88032300-88052043	-0.655099	0.0315089	1.82605
FAM161B	14:74398203-74417117	-0.657365	0.0328457	3.88058
GTF2IRD2B	7:74508363-74565623	-0.657746	0.0433115	1.89808
ZNF18	17:11880755-11900827	-0.658129	0.0323923	2.12279
FAM92A1	8:94710788-94743755	-0.658774	0.0268154	3.36227
TBP	6:170863389-170881958	-0.658786	0.00638562	3.22089
MEIOB	16:1883983-1934295	-0.659473	0.00489095	0.582318
ASUN	12:27058113-27091259	-0.659937	0.0325541	3.34485
GAR1	4:110736665-110745893	-0.661207	0.0433361	3.7592
CDADC1	13:49822046-49867618	-0.665498	0.0304702	3.06518
MAF1	8:145159401-145162514	-0.665903	0.0131084	5.47747
SENP3	17:7465191-7475287	-0.666766	0.0124207	5.60793
RPL23A	17:27046410-27051377	-0.667768	0.032076	9.38821
METTL23	17:74722911-74730018	-0.668448	0.0299308	4.41493
NKRF	X:118722299-118739858	-0.668785	0.0249045	1.93237
HPS6	10:103825146-103827792	-0.668811	0.0117815	2.11157
MED9	17:17380299-17396540	-0.671753	0.00719002	2.46785
LINC00324	17:8123959-8127361	-0.67594	0.00075347	0.898815
FOXO4	X:70316046-70323385	-0.677733	0.00513724	2.19062
ATF4	22:39915699-39918691	-0.678335	0.0175761	7.03856
NDUFB8	10:102283496-102289757	-0.67965	0.0429459	7.21248
CHCHD1	10:75541804-75543410	-0.679898	0.0149174	4.76396
ACBD6	1:180244514-180472089	-0.683898	0.0481875	4.32557
FOXO3	6:108881037-109005977	-0.684625	0.00572738	3.47664
FAM127B	X:134184961-134186226	-0.684734	0.00634329	4.86885
PSMD9	12:122326636-122356203	-0.686415	0.022823	4.87977
SIDT2	11:117049448-117068160	-0.68693	0.0473877	4.46265
RBM45	2:178977150-179003738	-0.68711	0.0409445	3.05039
SLC48A1	12:48147698-48176536	-0.687273	0.0385591	2.99412
C11orf73	11:86013252-86056969	-0.688171	0.00844333	4.78171
UBAC1	9:138824814-138853226	-0.688535	0.0341266	4.26482
STUB1	16:730223-732870	-0.688913	0.0140739	5.52042
RBFADN	18:77806899-77853362	-0.689122	0.0237029	1.00817
CCDC28A	6:139094656-139114456	-0.689154	0.031982	3.39304
TMEM107	17:8076554-8079717	-0.689838	0.0216668	3.13558
GEMIN8	X:14026397-14048012	-0.691598	0.0269797	3.25639
ATP5H	17:73034957-73043080	-0.691875	0.0187207	7.20445
ING2	4:184426146-184432249	-0.692136	0.0472852	3.14933
YARS2	12:32880423-32908836	-0.693152	0.00738126	3.5163
CCT6P3	7:64498731-64535091	-0.693264	0.038197	2.07914
MED31	17:6546634-6554954	-0.693959	0.000454909	3.51889
BOLA3	2:74362524-74375121	-0.69407	0.0348941	4.32302
VTI1B	14:68113791-68141548	-0.695944	0.0496346	6.21122
GLTP	12:110288747-110318293	-0.696737	0.0148184	3.59882
TIMM9	14:58875211-58894332	-0.696877	0.0182936	5.29141
NDUFA6	22:42481528-42486959	-0.69732	0.0426579	0.812202
NRG2	5:139226363-139422884	-0.697763	0.00607417	0.604116
THAP8	19:36525886-36545664	-0.699227	0.0156646	1.74945
TIMM22	17:900356-906911	-0.699279	0.0358457	2.54551
CLTA	9:36190852-36304778	-0.700229	0.0448761	6.84938
ZMYND12	1:42895999-42921938	-0.700457	0.0270919	1.38269
PPP2R3C	14:35554672-35591723	-0.701167	0.0150363	5.02604
UQCRB	8:97238147-97247862	-0.702788	0.0372334	8.54322
CABP1	12:121078354-121105127	-0.703878	0.0497724	0.917567
CCT6B	17:33254877-33308097	-0.705129	0.0177639	1.25255
LNP1	3:100120036-100175163	-0.705531	0.0260762	1.31499
GKAP1	9:86354335-86444431	-0.706326	0.0336336	1.82891
TMEM203	9:140098533-140100090	-0.707213	0.0453971	4.08392
SNAP29	22:21213270-21245506	-0.707559	0.0488015	3.43189
BDH2	4:104000591-104021040	-0.708046	0.0434582	4.89342
FAM213A	10:82167584-82192753	-0.709083	0.0495095	4.59023
PAAF1	11:73587743-73638790	-0.710205	0.0319753	3.19478
MRPS11	15:89010683-89022222	-0.71166	0.0380528	4.69289
SOBP	6:107811161-107981357	-0.711664	0.0226534	1.52579
OXSM	3:25824407-25836025	-0.712245	0.0456474	2.92141
UTP11L	1:38474929-38490496	-0.71368	0.0321007	3.96018
HACL1	3:15602210-15643338	-0.715467	0.0392721	3.19371
TMEM186	16:8874240-8891505	-0.716674	0.0182429	2.67335
UFC1	1:161122565-161128646	-0.718189	0.0155164	6.11636
LSMEM1	7:112120907-112131117	-0.718317	0.00629231	1.40305
GCSH	16:81115565-81130008	-0.718604	0.01722	3.61162
ADM5	19:50191920-50193832	-0.71931	0.00955252	1.07328
RABEPK	9:127962820-127996437	-0.720044	0.028821	3.28348
DDO	6:110712973-110736765	-0.721071	0.00893446	1.21439
TNFSF12	17:7452207-7464925	-0.721194	0.044225	5.08148
MDN1	6:90352217-90529442	-0.721659	0.0187172	3.5609
CYP19A1	15:51500253-51630807	-0.721881	0.0269904	0.810577
DDAH2	6:31694814-31698394	-0.722497	0.0206462	1.10515
TOMM6	6:41755399-41757636	-0.724286	0.0179715	7.11184
TVP23A	16:10854775-10912651	-0.724417	0.024294	2.27455
SEC61G	7:54819942-54827667	-0.724489	0.0322096	7.65146
TPGS2	18:34359986-34409158	-0.725992	0.0341085	4.41928
SCRN2	17:45915057-45918699	-0.726445	0.0470845	4.45472
HAX1	1:154244986-154248351	-0.727089	0.0131073	5.82982
NACC2	9:138898382-138987131	-0.728026	0.00536369	2.13433
CPT2	1:53662100-53679869	-0.728052	0.025416	2.02208
NQO2	6:2988220-3019996	-0.728959	0.0424303	4.71468
DKFZP779J2370	15:100255907-100258029	-0.730493	0.0304528	2.78848
NGLY1	3:25760434-25831530	-0.730593	0.00793585	3.86854
PLA2G4C	19:48551099-48614074	-0.731929	0.0336874	4.00436
C3orf18	3:50595461-50608458	-0.733546	0.0177141	2.08006
GALNT18	11:11292422-11643552	-0.735048	0.00365287	2.09066
UBBP4	17:21729600-21731762	-0.735359	0.0387984	5.80745
PHF23	17:7138346-7143041	-0.737376	0.0290092	3.66586
CNPY2	12:56703625-56710120	-0.738027	0.0309596	6.58388
TOMM5	9:37582642-37592639	-0.738358	0.033147	5.7375
NOL7	6:13615558-13632971	-0.741021	0.0100132	3.52391
CCM2L	20:30598244-30619984	-0.745214	0.0153842	1.1374
DPH5	1:101455178-101491644	-0.745896	0.0246406	3.53336
PRELID1P1	6:126964633-126965536	-0.746357	0.0406251	0.79624
MRPL51	12:6601149-6603007	-0.746672	0.0345772	7.07853
TMEM200B	1:29445939-29450447	-0.747581	0.0403856	2.86939
BRD2	6:32936436-32949282	-0.747611	0.0204726	1.34121
RBFA	18:77794357-77806397	-0.749369	0.00671795	3.25745
FAM171A1	10:15253641-15413061	-0.749895	0.0429554	2.55554
ZNF582	19:56887412-56904914	-0.752158	0.00286188	1.61004
DOLK	9:131707808-131709898	-0.752316	0.028644	2.62384
C17orf103	17:21142182-21156722	-0.75253	0.00242633	1.57105
ASMTL	X:1522031-1572655	-0.753326	0.0294705	3.63012
LINC01003	7:152160870-152162634	-0.754275	0.0245055	1.56614
RPL17	18:47014850-47018906	-0.754442	0.00452415	9.40256
CHCHD4	3:14153579-14166370	-0.754675	0.00311081	2.54453
CPAMD8	19:17003757-17137625	-0.754905	0.0160218	1.71814
JAGN1	3:9932237-9936033	-0.756254	0.0214407	4.13215
ZNF287	17:16454700-16472520	-0.757142	0.0112311	2.12911
CGRRF1	14:54976529-55005567	-0.757616	0.00491772	3.78163
OXER1	2:42989641-42991401	-0.758812	0.0269301	1.29448
CEBPD	8:48649470-48651648	-0.758945	0.0430824	6.17284
PITHD1	1:24104894-24114722	-0.76054	0.00159571	4.86588
RNF130	5:179338650-179499118	-0.760991	0.00617884	6.19645
NDUFB2	7:140390576-140422590	-0.761949	0.0273362	7.62699
PYURF	4:89442135-89444964	-0.763999	0.00488408	1.90842
FAM3A	X:153733349-153744566	-0.764234	0.0221666	1.95505
SIVA1	14:105219436-105234831	-0.765035	0.00586756	6.218
TSR2	X:54466833-54471920	-0.765374	0.010802	4.23075
POMGNT2	3:43120723-43147568	-0.765508	0.00646036	2.92047
NDUFAF1	15:41679550-41694717	-0.766103	0.015409	3.1237
CCDC86	11:60609543-60618554	-0.766277	0.0403399	3.21198
CAMLG	5:134074190-134087847	-0.769271	4.26522e-05	5.0276
ZNF830	17:33288548-33290205	-0.772766	0.0156804	3.04581
KIAA1429	8:95499920-95565757	-0.772903	0.0216003	4.58058
TTLL11	9:124584206-124855885	-0.776896	0.0166429	1.70016
GRHPR	9:37422662-37436987	-0.7787	0.00425153	5.18552
PFDN5	12:53689074-53693234	-0.778817	0.0262123	9.45918
FKRP	19:47249302-47280245	-0.779689	0.0360571	2.97367
DFNB59	2:179316162-179326117	-0.780378	0.0455589	2.12715
EIF3D	22:36906896-36925483	-0.781225	0.0355197	6.82132
ZNF511	10:135121978-135166033	-0.781296	0.00336243	4.35436
CAMKK1	17:3763608-3798185	-0.78181	0.0344782	2.48268
UBE2D4	7:43966036-43995735	-0.782683	0.00549306	3.01401
MAD2L1BP	6:43597276-43608689	-0.783915	0.00620429	3.58335
BAD	11:64037301-64052176	-0.784025	0.0332344	5.15568
RMND1	6:151725988-151773259	-0.787474	0.00775243	2.67512
GTF3C6	6:111279762-111289093	-0.787896	0.010573	4.68453
NDUFA8	9:124894744-124922098	-0.788768	0.0156318	4.94926
MCUR1	6:13786788-13814800	-0.78951	0.0344427	3.55663
MCEE	2:71336813-71357369	-0.790233	0.0308792	3.38468
USMG5	10:105148797-105156223	-0.79101	0.0200573	8.3208
GPER1	7:1121843-1133451	-0.791457	0.00383412	1.1638
POP7	7:100303675-100305118	-0.791627	0.0489036	4.10047
NME4	16:446724-460367	-0.792131	0.00754441	5.61704
LSM10	1:36856838-36863493	-0.792302	0.0452536	4.63876
CMSS1	3:99536677-99897447	-0.79307	0.0257533	4.03427
PID1	2:229715241-230136001	-0.793324	0.0411309	2.815
LRP3	19:33668508-33698694	-0.793981	0.0165878	3.28585
RPP38	10:15139178-15181817	-0.794825	0.0383851	2.82949
FBXO27	19:39481353-39523425	-0.795904	0.0176868	1.79576
C14orf28	14:45366497-45376460	-0.798013	0.022567	1.99057
ZNF22	10:45495922-45500774	-0.798555	0.0174604	2.79827
CENPBD1	16:90036205-90038942	-0.80041	0.0451432	2.04967
GATA2	3:128198269-128212028	-0.800553	0.00816503	1.70857
VKORC1	16:31102162-31107301	-0.801049	0.0200525	7.09413
FAM166B	9:35561827-35563896	-0.802079	0.00444815	0.756014
POLR3H	22:41921807-41940610	-0.802643	0.0331512	3.67928
COCH	14:31343719-31364271	-0.80312	0.00996274	0.922674
PYGM	11:64513860-64527769	-0.803669	0.0369123	1.38808
NUP88	17:5264257-5323480	-0.805289	0.0195353	5.29458
NSMCE4A	10:123716602-123734732	-0.806957	0.0201928	4.98608
NSA2	5:74062816-74072737	-0.807373	0.0250237	6.2732
TSTD3	6:99968568-99979794	-0.808252	0.007949	1.42793
ARL3	10:104433487-104474164	-0.80873	0.00214709	2.88394
MED11	17:4634722-4636905	-0.810037	0.0375394	3.53413
TUSC1	9:25676395-25678856	-0.81616	0.0055224	2.8931
EBF1	5:158122927-158526769	-0.816606	0.0402856	1.98972
EIF2AK4	15:40226346-40327797	-0.817937	0.0191882	3.70078
IMP3	15:75931425-75941047	-0.818953	0.0280963	4.94527
CORT	1:10509775-10511959	-0.820204	0.0135981	0.746997
SIX5	19:46268042-46272484	-0.822214	0.0311438	2.61641
NRARP	9:140194082-140196703	-0.823119	0.0110855	2.29874
AKR7A2	1:19630458-19638640	-0.824299	0.0437292	4.71787
WIBG	12:56295196-56326402	-0.824682	0.0202509	4.22818
LOH12CR2	12:12508341-12510001	-0.827734	0.00322176	1.02948
C15orf40	15:83657192-83680393	-0.831192	0.0155507	4.21153
DMGDH	5:78293437-78531861	-0.831887	0.00401533	1.32835
CCDC152	5:42756902-42802462	-0.832353	0.0213156	1.43649
CRYL1	13:20977805-21099996	-0.832902	0.00385066	4.05883
SNHG15	7:45022621-45026560	-0.833895	0.0196913	5.84077
NFIB	9:14081841-14398982	-0.835031	0.0343987	3.20323
PIGZ	3:196673213-196695931	-0.837423	0.0432664	2.22878
PHYH	10:13319795-13344412	-0.837526	0.00896936	4.01045
XKR8	1:28285972-28294607	-0.838372	0.00972647	2.12403
PFDN4	20:52824385-52844591	-0.841425	0.00636346	4.86561
CUTC	10:101462314-101515891	-0.841683	0.00537473	3.41328
NOP14	4:2939659-2965112	-0.842052	0.0402956	3.65434
PNPLA4	X:7866287-7895780	-0.842868	0.0482574	2.87312
LRRC28	15:99791566-99930934	-0.844943	0.0496585	3.40952
PARP16	15:65526797-65592956	-0.845291	0.0237997	2.22255
ADPRM	17:10600910-10614550	-0.845444	0.0216674	2.71108
LYRM4	6:5102826-5261172	-0.846902	0.00960303	4.28377
PTPMT1	11:47586981-47595013	-0.847662	0.0313711	4.76946
FBXO25	8:356427-421225	-0.84796	0.028341	3.91607
LYRM1	16:20911189-20936328	-0.850165	0.00310244	4.18927
LINC00365	13:30677314-30683012	-0.852237	0.0394531	0.7961
FBXO17	19:39432043-39466550	-0.854363	0.0103402	2.91401
PCBD1	10:72642036-72648541	-0.854879	0.0217113	5.39899
IL17D	13:21276265-21297237	-0.855122	0.0219299	2.6769
MORN2	2:39103102-39156213	-0.855787	0.0468602	4.03179
RPL22L1	3:170582663-170588272	-0.856558	0.040527	6.28378
SETMAR	3:4344987-4359251	-0.85803	0.009343	3.02212
RAI2	X:17818168-17879457	-0.858131	0.0285755	2.74704
ITGAE	17:3617921-3704537	-0.858401	0.0259267	4.44609
SMIM11	21:35747778-35780164	-0.860048	0.00624557	3.68435
RND2	17:41177257-41184057	-0.860266	0.0081428	1.20092
COX17	3:119373359-119396301	-0.860883	0.00529831	5.43218
CBY1	22:39052640-39069859	-0.862282	0.0234595	3.76541
ANKRD54	22:38226861-38245334	-0.862536	0.0479295	3.41224
HDDC2	6:125541107-125623282	-0.86335	0.000260231	5.18042
NFU1	2:69622881-69664760	-0.86443	0.00513634	5.03807
NMRK1	9:77675488-77703133	-0.865422	0.0388683	4.39991
CUEDC2	10:104183001-104192418	-0.865425	0.0492158	4.70192
HAGH	16:1845620-1877195	-0.86697	0.0095512	4.80787
KTI12	1:52497774-52499488	-0.86718	0.00644171	2.24291
UQCRFS1	19:29698172-29704448	-0.86792	0.0240728	4.88285
NDUFB1	14:92582465-92588261	-0.868058	0.0429821	8.26892
CCDC104	2:55746739-55773015	-0.868189	0.0201845	5.35995
SERTM1	13:37248048-37271976	-0.868388	0.00807063	0.666484
SCNN1B	16:23289551-23392620	-0.869255	0.0281829	0.837575
RPL12P38	17:58511038-58513357	-0.869264	0.019808	1.74858
ETNK2	1:204100189-204121307	-0.869332	0.0082801	2.58234
PPAPDC3	9:134165080-134184649	-0.869718	0.0462796	1.74885
SLC25A18	22:18043138-18073760	-0.870367	0.0450174	1.25405
HHLA3	1:70820487-70851022	-0.870558	0.0284555	2.89535
SS18L2	3:42623331-42636606	-0.871131	0.0106435	4.51592
CAMTA1	1:6845383-7829766	-0.871538	0.00101746	5.52587
UCK1	9:134399187-134406655	-0.872105	0.0239028	3.60574
ALKBH2	12:109525995-109531436	-0.872376	0.033566	3.73911
MRPL40	22:19419424-19423598	-0.873407	0.0249128	4.32181
TRIAP1	12:120881763-120884215	-0.876966	0.0128394	4.0009
MRPS31	13:41303431-41345309	-0.877216	0.0212405	3.61939
METTL5	2:170666590-170681441	-0.877961	0.00641265	6.02265
TRAPPC2P1	19:57874878-57876721	-0.878197	0.0167444	3.01468
ELAC1	18:48494360-48514491	-0.87858	0.00552348	2.11234
ZNF428	19:44111370-44124026	-0.882548	0.0101878	4.95602
PDXP	22:38054733-38062941	-0.883343	0.01229	2.71765
DIRAS1	19:2714564-2721416	-0.884167	0.0316131	1.26422
NDUFC1	4:140188033-140223705	-0.885019	0.0112916	6.5868
SELK	3:53918436-53926015	-0.885442	0.027472	5.5481
UXT	X:47511196-47518560	-0.885911	0.0376901	6.9634
FICD	12:108908961-108919614	-0.886913	0.0321725	1.58093
ELP5	17:7154734-7163259	-0.892122	0.0238346	4.30565
THAP11	16:67876212-67878097	-0.894926	0.00196877	3.67037
ASIP	20:32782374-32857150	-0.896203	0.00656981	0.740259
ABHD14B	3:52002525-52017425	-0.896386	0.0365723	4.88459
CHST7	X:46433218-46457843	-0.897117	0.00356875	2.15402
MRPL43	10:102729214-102747272	-0.897745	0.0247717	5.40342
ATP5O	21:35275756-35288284	-0.8979	0.00700446	8.08757
ST6GALNAC6	9:130647599-130667687	-0.89793	0.0279002	5.12231
RRS1	8:67341262-67342966	-0.900773	0.0300345	3.20045
MTRNR2L12	3:96335980-96337000	-0.901688	0.00648471	1.64565
GDPD5	11:75145684-75236948	-0.905509	0.031773	3.23705
C4orf27	4:170650615-170679104	-0.907363	0.0041068	3.84707
ZNF691	1:43312279-43318148	-0.908078	0.0138487	2.28172
USE1	19:17326154-17330638	-0.908356	0.0435069	4.52494
GTF2H5	6:158589383-158620376	-0.908671	0.00301439	2.14867
TAMM41	3:11831915-11888393	-0.90905	0.0398818	2.0678
NDUFV3	21:44299753-44333414	-0.909252	0.0231657	3.57564
MIR17HG	13:92000073-92006833	-0.909513	0.027834	1.73433
CTF1	16:30907927-30914881	-0.910105	0.0135805	2.24918
DNALI1	1:38022519-38032458	-0.914972	0.0475622	3.98864
GFRA1	10:117816443-118032979	-0.915972	0.0144378	1.28289
IFT43	14:76368478-76550928	-0.917075	0.00825812	4.51416
C15ORF37	15:80215506-80217194	-0.917965	0.0214066	0.847524
MRPL20	1:1337287-1342693	-0.918209	0.0437897	7.16717
DDX28	16:68055178-68057770	-0.9188	0.0126952	2.10727
POLE4	2:75185618-75197255	-0.918832	0.00926835	6.03699
MOCS1	6:39867353-39902290	-0.920173	0.000189825	2.50773
MRPS26	20:3026590-3028900	-0.923933	0.0067235	4.51695
PKIG	20:43160425-43252888	-0.927001	0.0451267	5.29106
CECR7	22:17517459-17541715	-0.927713	0.0148471	1.96659
DCTN3	9:34613547-34620515	-0.927778	0.0179883	5.62153
C16orf91	16:1469744-1479345	-0.930507	0.0124772	3.2389
C17orf67	17:54869273-54916134	-0.930576	0.0165003	1.36255
ANAPC11	17:79848665-79858867	-0.932746	0.0169316	6.36206
TMEM150A	2:85825670-85830319	-0.932848	0.00156773	3.87559
CCDC149	4:24807738-24981826	-0.932876	0.0030132	2.65396
COMMD6	13:76099349-76123575	-0.935974	0.0318939	8.03349
VLDLR	9:2621833-2660053	-0.937267	0.0447852	2.50659
DEXI	16:11022747-11036317	-0.939611	0.00580399	4.66747
COQ10A	12:56660641-56664750	-0.940068	0.0163601	3.10182
CEBPZ	2:37428754-37458856	-0.942297	0.000953209	3.95208
ICT1	17:73008764-73017356	-0.94241	0.0374001	3.78439
SYCE1	10:135367403-135382876	-0.94364	0.0318616	0.714301
POLR2L	11:837355-842545	-0.946625	0.0280276	7.63177
HDAC5	17:42154113-42201070	-0.947867	0.0231726	4.54644
ZSWIM7	17:15879873-15903031	-0.948187	0.0225337	4.31502
TMEM261	9:7796489-7888380	-0.948542	0.0112951	5.2841
NME8	7:37888198-37940003	-0.950598	0.0182033	1.40904
SLC25A20	3:48894368-48936426	-0.954101	0.00881799	3.13858
KRT222	17:38810916-38821433	-0.955571	0.0100123	1.0852
CCDC23	1:43272722-43282954	-0.959619	0.010614	4.27172
RAB13	1:153954126-153958834	-0.965681	0.00166301	5.8292
TRIM35	8:27142403-27168836	-0.965981	0.00130686	2.45649
TEAD2	19:49843851-49865714	-0.966402	0.00657411	3.35199
DUSP3	17:41843488-41856356	-0.967152	0.0166589	4.80963
PIN4	X:71401202-71522776	-0.967167	0.0115744	3.51262
ADAMTS17	15:100511793-100882210	-0.96782	0.00438741	1.03524
RPL36AL	14:50085236-50087403	-0.969312	0.0201602	7.64942
MOB2	11:1490686-1522477	-0.969504	0.0090844	4.02372
CDC42EP4	17:71279762-71308314	-0.970825	0.0235331	4.00565
NDUFAF4	6:97337188-97345757	-0.970994	0.0170125	4.49798
NDUFA2	5:140018324-140027370	-0.9716	0.0201714	6.02418
LINC00116	2:110969105-111002997	-0.97272	0.032191	5.33317
ENDOG	9:131580752-131584956	-0.973866	0.0328769	2.21842
COPRS	17:30178882-30186356	-0.974008	0.0211537	5.18528
FTCDNL1	2:200625266-200715896	-0.978783	0.0232507	0.868672
ARHGEF25	12:58003962-58013162	-0.979398	0.0277659	4.12513
HSCB	22:29138018-29153503	-0.979916	0.0411063	3.57664
PDLIM2	8:22435791-22455538	-0.983814	0.0304965	5.38921
VEGFB	11:64002009-64006259	-0.98486	0.0233518	7.106
MTERFD3	12:107371068-107380944	-0.985035	0.0187549	3.04764
PLCD1	3:38048986-38071253	-0.985996	0.0164065	3.5842
ZNF585A	19:37597635-37663643	-0.987392	0.0119842	3.29539
AATK	17:79091094-79139877	-0.987617	0.0472075	2.24061
BBIP1	10:112658487-112679032	-0.988358	0.0263341	4.47476
TCAP	17:37820439-37822808	-0.995752	0.0130271	0.921597
PQLC1	18:77662419-77711664	-0.995966	0.0343127	4.41562
POLN	4:2073644-2243848	-0.996164	0.0405954	1.62039
RWDD1	6:116892529-116918838	-0.99697	0.000457059	5.33939
RHCE	1:25688739-25756683	-0.997835	0.0100038	1.09203
MAP7D3	X:135295380-135338641	-0.998576	0.0185379	2.65138
C1orf115	1:220863186-220872499	-0.999601	0.00514986	2.01482
USP2	11:119225924-119252436	-1.00253	0.0319852	2.20741
FGF13	X:137713734-138304939	-1.00429	0.0172309	1.01985
RNMTL1	17:685512-695749	-1.00615	0.0203407	2.85823
THAP3	1:6684925-6695646	-1.00711	0.0378067	3.1476
NXT1	20:23331372-23335414	-1.00816	0.0240128	3.94424
MRPL53	2:74699084-74700449	-1.0082	0.0372102	6.5484
METTL7A	12:51317254-51326300	-1.00897	0.0480867	5.16466
CAHM	6:163834096-163834992	-1.0091	0.0345696	1.41316
MRPL36	5:1798499-1801480	-1.00965	0.01463	4.5363
CKMT2	5:80529103-80562216	-1.00968	0.022666	1.91147
SF3B5	6:144416017-144416754	-1.01082	0.0168369	6.54788
FAM104B	X:55169534-55187743	-1.01112	0.0107107	3.21407
TMEM11	17:21100592-21117937	-1.01331	0.0201906	3.85545
TP53TG1	7:86954540-86974831	-1.0137	0.0269666	5.22432
MRPS33	7:140705853-140715028	-1.01416	0.0267676	5.25845
KANK1	9:470290-746105	-1.01428	0.00845736	3.2278
MRPL33	2:27994583-28210954	-1.01776	0.0141571	6.96
ABCA10	17:67143354-67240987	-1.02004	0.00698159	2.88256
POLR1E	9:37485931-37503694	-1.02067	0.0172543	3.45119
CRADD	12:94071150-94288616	-1.02068	0.00301755	3.0504
CDKN2C	1:51426416-51440305	-1.0228	0.00849337	3.06812
LINC00984	15:40617416-40618916	-1.02294	0.00354871	4.29879
FAM162A	3:122103022-122131181	-1.02447	0.0233836	5.3636
ADHFE1	8:67342419-67383836	-1.02472	0.0189964	2.93974
CLEC14A	14:38723307-38725574	-1.02573	0.0123519	3.08471
MLYCD	16:83932730-83949787	-1.02929	0.0118114	2.46862
GGCX	2:85771845-85788670	-1.02931	0.0301628	4.62467
KCNK15	20:43374420-43379675	-1.03113	0.000775846	1.16241
MRPS21	1:150266288-150281414	-1.03333	0.0118158	3.90901
EVA1C	21:33784313-33887707	-1.03469	0.0493726	5.13326
KCNJ8	12:21917888-21928515	-1.03612	0.00908036	3.18181
SELENBP1	1:151336777-151345209	-1.0405	0.0253056	4.41246
PTGER3	1:71318035-71513491	-1.04088	0.0462137	2.39836
KANK3	19:8387467-8408146	-1.04204	0.0381616	2.45689
C18orf21	18:33552045-33559241	-1.04331	0.0032576	3.60433
NDUFAF2	5:60240955-60448853	-1.0453	0.00262568	4.82178
PELI3	11:66234215-66244808	-1.04695	0.0175467	2.74104
POLR2F	22:38348613-38437922	-1.04909	0.00417634	5.51006
RGS22	8:100973163-101143496	-1.0496	0.0136009	1.74082
ATP5J	21:27088814-27107984	-1.04998	0.00137124	6.99341
ZNF853	7:6655247-6663921	-1.05066	0.00774525	2.08396
C15orf59	15:74032140-74045088	-1.05276	0.0196449	2.49523
EIF3F	11:7991797-8023409	-1.05383	0.00940015	6.41855
C15orf61	15:67813405-67819628	-1.05451	0.019713	3.11094
EMC6	17:3572108-3572962	-1.05671	0.0264843	5.02587
C1orf122	1:38272650-38275126	-1.05674	0.0182057	6.06288
NUDT7	16:77756410-77776157	-1.05826	0.00036552	1.31972
MYOM1	18:3066804-3220106	-1.05886	0.0353661	2.842
RGMA	15:93586635-93632433	-1.06245	0.00998999	1.73737
LINC00493	20:18548063-18550207	-1.06278	0.00400129	6.03202
LSM3	3:14219857-14242619	-1.0633	0.0119056	3.23172
LMO3	12:16701306-16763528	-1.0635	0.0113044	2.50122
KRT10	17:38974368-38978847	-1.06446	0.0159191	3.21815
SLC6A16	19:49792894-49828482	-1.06587	0.000836202	1.56001
NDUFA1	X:119005449-119010625	-1.06592	0.00313149	6.81665
METTL25	12:82752275-82873015	-1.06676	0.00827145	2.2971
SEC61B	9:101984345-101992897	-1.06758	0.00967717	7.60205
PDCD2L	19:34895288-34917073	-1.07128	0.0263075	3.08475
FAM50B	6:3849619-3851551	-1.07219	0.0132092	2.18658
MROH8	20:35729628-35807991	-1.07664	0.0398006	1.54686
LRRN4CL	11:62453873-62457371	-1.07991	0.0491891	1.70069
RNF113A	X:119004496-119005791	-1.08126	0.0290677	2.9098
N6AMT2	13:21302869-21348097	-1.08263	0.00114333	2.78896
MAP2K6	17:67410838-67539472	-1.08285	0.0452642	2.29749
ABHD14A	3:52005441-52015212	-1.08624	0.0239407	4.66272
ZNF749	19:57946696-57956853	-1.08635	0.0220591	2.56545
DHRS7B	17:21026676-21096578	-1.08773	0.0241509	4.20481
VPREB3	22:24094929-24096655	-1.08787	0.0452268	1.39328
SDK1	7:3341079-4308632	-1.08867	0.00664214	1.94486
IGBP1	X:69353298-69386174	-1.09035	0.00898236	4.70579
RBPMS	8:30241943-30429778	-1.09116	0.00274799	6.39117
BTBD6	14:105714826-105717430	-1.0918	0.0488537	3.75058
KLF13	15:31619057-31727868	-1.09245	0.00412571	5.33201
C6orf226	6:42858004-42858554	-1.097	0.026622	3.60007
CWC15	HG348_PATCH:94695786-94706777	-1.09743	0.00590504	3.19033
LSM2	6:31765172-31774761	-1.09884	0.0323889	1.22016
FAM200B	4:15683284-15707188	-1.10082	0.00102912	4.47934
C22orf39	22:19428408-19435755	-1.1038	0.00199093	3.89774
ZCCHC10	5:132332676-132362296	-1.10404	0.0030147	4.0771
ZSCAN5A	19:56732680-56879752	-1.10705	0.00958685	2.30116
TOMM7	7:22852250-22862470	-1.11311	0.00178637	8.38759
IDNK	9:86237963-86259045	-1.11732	0.00631396	2.75337
COPS3	17:17150140-17184607	-1.11873	0.0141697	5.7809
C17orf89	17:79213038-79215081	-1.12087	0.0187621	6.68524
COX14	12:50505761-50514240	-1.12219	0.0114027	5.83868
SLMO1	18:12407894-12432237	-1.13496	0.0494591	1.87473
PCDH19	X:99546641-99665271	-1.13571	0.0269877	1.09804
RAD51C	17:56769933-56811703	-1.14212	0.0289862	4.09355
2014-03-01	1:220960100-220987735	-1.14263	0.0361394	2.06691
B3GNT1	11:66112842-66115163	-1.14405	0.00740896	3.12931
ACAT1	11:107992242-108018503	-1.1447	0.00641983	6.19209
DHRS12	13:52342128-52378293	-1.14617	0.0408109	4.02492
JAM2	21:27011583-27089874	-1.14663	0.0444983	3.3628
LYRM9	17:26205339-26221778	-1.14777	0.00505807	2.99621
ATP5L	11:118271868-118302211	-1.14835	0.0246301	2.47892
C2orf76	2:120059800-120124404	-1.14941	0.0171421	3.02883
VIT	2:36923832-37041935	-1.15449	0.0353039	0.941672
C11orf74	11:36616050-36694823	-1.15789	0.0129859	3.81024
FAM89A	1:231154703-231175992	-1.15895	0.0239465	2.83872
ACYP2	2:54197974-54532437	-1.16028	0.00160434	3.46589
SLC25A4	4:186064394-186071536	-1.16251	0.0113204	3.69458
SDPR	2:192699027-192711981	-1.16442	0.00667156	2.49605
LINC00882	3:106555657-106959488	-1.16787	0.00294445	1.95662
SOX18	20:62679075-62680994	-1.17089	0.0277048	2.77012
CYB5D2	17:4046461-4090605	-1.17273	0.0156435	3.53073
CDKN2AIPNL	5:133737777-133747589	-1.17481	0.0439049	3.90226
CORO6	17:27941773-27949925	-1.17965	0.0139567	1.81562
HYKK	15:78799905-78829714	-1.18081	0.0166508	1.85576
TMEM220	17:10602331-10633633	-1.18248	0.0144887	2.88167
ZNF32	10:44139306-44144304	-1.19196	0.0159264	4.12332
CDC26	9:116018114-116037869	-1.1946	0.0238016	4.17256
IMMP1L	11:31453947-31531192	-1.19723	0.0348246	5.10799
SLC7A10	19:33699569-33716756	-1.19835	0.0413141	0.8982
RNASEH2C	11:65482366-65488418	-1.19844	0.0253927	5.65469
TMEM80	11:695427-705028	-1.19854	0.0148565	3.98602
CRAT	9:131857088-131873468	-1.20415	0.0381332	4.09438
MRPS36	5:68513586-68525956	-1.2049	0.0111016	3.58462
ABCC6	16:16242784-16317379	-1.22092	0.048684	1.36329
SULT1A2	16:28603263-28608430	-1.22398	0.0276527	1.31239
SAMM50	22:44351300-44406411	-1.22575	0.0447894	5.08717
LGI2	4:25000468-25032501	-1.22921	0.00621466	1.40069
SYNGR1	22:39745929-39781593	-1.23014	0.0264705	3.42067
C21orf119	21:33765438-33766254	-1.23666	0.0450855	2.68916
PIR	X:15402920-15511687	-1.24003	0.0359232	3.26203
GRK4	4:2970895-2972919	-1.24209	0.00578517	1.43066
TXNL4A	18:77732866-77793949	-1.24668	0.0193755	6.1392
CTSF	11:66330933-66336312	-1.2496	0.00306165	5.14372
ANG	14:21152335-21167130	-1.25401	0.000496131	4.66674
DTNA	18:32073253-32471808	-1.25615	0.0209637	2.73981
RN7SL488P	1:63995287-63995569	-1.25718	0.0244658	0.896946
ZNF778	16:89284117-89295363	-1.2645	0.0390864	2.00221
SNHG7	9:139615817-139622636	-1.26569	0.0438219	6.16896
MOB3C	1:47073386-47082563	-1.26916	0.00239895	3.31906
EPHX2	8:27348295-27403081	-1.26927	0.0231251	3.45614
C17orf96	17:36827960-36831187	-1.27045	0.00754546	1.40881
DEAF1	11:644232-706715	-1.2761	0.0198434	4.48761
PIGP	21:38431469-38445470	-1.27719	0.0191005	4.17922
TCEAL3	X:102862378-102884618	-1.27923	0.00505626	3.92012
AK5	1:77747735-78025651	-1.28032	0.00835121	1.6471
GSTM5	1:110254863-110318050	-1.28349	0.0179631	3.4905
RPS18	6:33239786-33244287	-1.28789	0.0386749	3.58279
RPS25	11:118886421-118889401	-1.28866	0.00944568	3.16854
FAM211A	17:16344890-16395467	-1.28962	0.047621	5.46394
ZNF467	7:149461270-149470568	-1.29157	0.0225806	2.55919
HEBP1	12:13127797-13153207	-1.29665	0.00217769	4.57565
PDGFA	7:536894-559933	-1.29906	0.00698112	3.83984
ECE2	3:183967437-184010819	-1.30216	0.0126347	2.28152
SMIM4	3:52568028-52613253	-1.30919	0.0370401	6.4174
RASIP1	19:49223843-49243978	-1.31226	0.0494971	2.93755
RPS19BP1	22:39925097-39928860	-1.31602	0.0370969	5.57797
AAMDC	11:77532154-77629478	-1.31649	0.0185513	4.83964
ECI2	6:4115922-4135831	-1.31713	0.0135423	4.75208
DPM3	1:155112366-155113071	-1.3181	0.0289656	6.31773
LDHB	12:21788275-21910791	-1.31918	0.0216123	7.34327
SULT1A1	16:28616902-28634946	-1.32074	0.0102662	3.29421
GSTM3	1:110276553-110284384	-1.32341	0.00645349	5.31371
HAAO	2:42994228-43019733	-1.32417	0.0398689	3.53262
GNRH1	8:25276775-25282170	-1.32674	0.00222612	2.32714
MAL	2:95691421-95719737	-1.32749	0.0148291	1.721
MT3	16:56622985-56625000	-1.33233	0.039494	1.34432
OLFM1	9:137967267-138013025	-1.33672	0.0285426	3.02021
TXNL1	18:54264438-54318831	-1.34281	0.00437586	5.26792
PMM1	22:41972897-41985894	-1.34455	0.00722973	4.0321
PGM5	9:70943223-71145977	-1.34464	0.027302	1.79991
TMEM256	17:7306293-7307456	-1.34649	0.037554	6.65825
SREK1IP1	5:64013970-64064512	-1.34743	0.0429624	4.1973
NENF	1:212606228-212619714	-1.3479	0.041052	6.50678
VIPR2	7:158820865-158937649	-1.35199	0.0445099	1.60902
MYEOV2	2:241065979-241076224	-1.35359	0.0276218	7.48439
GNG11	7:93551010-93557922	-1.35371	0.00780778	4.04902
HPD	12:122277432-122301502	-1.35516	0.00772483	1.10485
DNAH9	17:11501747-11873065	-1.35624	0.0455074	1.48934
LINC00478	21:17442841-17999716	-1.36108	0.0228048	4.18834
H2AFJ	12:14927269-14930936	-1.36944	0.0244075	5.97143
NPR1	1:153651112-153666468	-1.37397	0.0305046	2.40478
SNHG5	6:86370709-86388451	-1.3743	0.0382136	8.47211
SAT2	17:7529551-7531194	-1.37447	0.0448368	6.21972
ARHGEF39	9:35658871-35675863	-1.37885	0.0270958	3.46734
ITIH5	10:7601231-7708961	-1.38407	0.0229759	3.48096
C2orf88	2:190744334-191068210	-1.38765	0.036837	1.46411
ACOX2	3:58490862-58523046	-1.38919	0.0131091	2.71873
AIF1L	9:133971862-133998539	-1.40727	0.0230439	2.22127
HRASLS5	11:63228875-63258666	-1.41113	0.0341509	1.15833
MIR497HG	17:6919136-6922978	-1.41217	0.0295847	3.90894
SNHG18	5:9546311-9550721	-1.41901	0.0387595	3.12377
C7orf55	7:139024202-139031065	-1.42733	0.0176642	4.11067
SDHAF1	19:36486089-36487220	-1.42946	0.0481443	3.4298
GPC3	X:132669772-133119922	-1.44343	0.0251304	3.59018
GYPC	2:127413508-127454246	-1.44371	0.017468	5.35466
KLF15	3:126061477-126076285	-1.44426	0.00835246	2.12713
PHYHD1	9:131683173-131704320	-1.44878	0.0327017	3.82836
HRC	19:49654454-49658681	-1.46167	0.047143	1.75682
RPS26	12:56435636-56438116	-1.46298	0.0161721	7.66402
SNHG10	14:95998633-96001209	-1.46793	0.0250959	3.92754
SNHG8	4:119199863-119200978	-1.47253	0.0118207	7.69851
ZNF503	10:77157587-77161664	-1.47467	0.00573088	2.50166
DYNLRB2	16:80574630-80584657	-1.48887	0.0104183	1.81777
C12orf45	12:105380087-105443515	-1.49539	0.0377667	3.98163
GGTA1P	9:124207268-124262306	-1.50447	0.0416565	3.99095
NPY1R	4:164245112-164265984	-1.50727	0.0388688	1.71727
RDH5	12:56114150-56118489	-1.51583	0.0259574	3.10171
RNASE4	14:21152258-21168761	-1.52382	0.00238756	4.2949
NUCB2	11:17229699-17371521	-1.54594	0.046126	7.00474
VIP	6:153071932-153080900	-1.5693	0.0167492	1.52157
IFT20	17:26655351-26662515	-1.57274	0.0359863	1.71246
SNTA1	20:31995760-32031698	-1.59472	0.00456782	2.94566
RADIL	7:4836685-4923350	-1.60784	0.0274205	1.63555
FAM228B	2:24299395-24392509	-1.60787	0.00389986	4.1763
NDUFA7	19:8373166-8386263	-1.61676	0.030536	1.0992
CTSG	14:25042727-25045466	-1.61831	0.0237961	2.26679
ATOH8	2:85978466-86015189	-1.62806	0.0107662	2.55902
PARD6A	16:67694848-67696681	-1.62955	0.0200111	2.57914
RNASE1	14:21269386-21271437	-1.63032	0.012389	9.25754
TSGA10	2:99613723-99771427	-1.63366	0.0468092	2.57909
AOX1	2:201450590-201541787	-1.63528	0.0302884	3.12646
PRADC1	2:73455133-73460366	-1.66971	0.0176666	3.98257
CRLF1	19:18683029-18718551	-1.69233	0.0298095	3.76813
CCDC107	9:35658300-35661508	-1.72848	0.00137901	3.69818
CERS4	19:8271619-8327305	-1.7368	0.0476221	4.69622
MSRB1	16:1988210-1993327	-1.73814	0.0231794	4.19979
PPP1R1A	12:54969170-54982443	-1.7597	0.0422083	4.73143
PPP1R14A	19:38741876-38747231	-1.76198	0.0188134	5.35473
PRDX4	X:23682378-23704516	-1.76757	0.0380794	7.11527
POMC	2:25383721-25391772	-1.78054	0.0323319	1.83376
LGI4	19:35615416-35633355	-1.79556	0.0128945	2.66945
TPSB2	16:1277271-1280214	-1.80255	0.0434304	4.25919
RBP7	1:10057263-10076078	-1.80478	0.0403135	4.05556
CASP9	1:15817326-15853029	-1.81565	0.0385617	3.47452
SOD3	4:24791533-24802464	-1.83702	0.0303377	5.43541
SNHG9	16:2014959-2015510	-1.83823	0.0413224	5.92086
SGCA	17:48241574-48253292	-1.84133	0.0347216	3.11689
FKBP11	12:49315300-49320257	-1.87533	0.0455949	6.06217
RASL11A	13:27844463-27847827	-1.88353	0.00370995	2.95621
SH3BGR	21:40817780-40887433	-1.89779	0.0106288	3.04553
ADRA2C	4:3768074-3770251	-1.89885	0.0176329	2.57918
ECHDC3	10:11784364-11806069	-1.9032	0.0100111	2.61761
RHOU	1:228870823-228882416	-1.91529	0.0159776	5.73533
MT1L	16:56651387-56652730	-1.9203	0.0258408	4.94062
CSDC2	22:41956766-41973745	-1.98783	0.0148489	2.13164
SEC1P	19:49141327-49184461	-2.04229	0.0317121	2.45153
NUPR1	16:28548605-28550495	-2.0424	0.0359859	7.14865
BNIP3P1	14:28733595-28735180	-2.12518	0.029851	2.61942
PEBP4	8:22570768-22857513	-2.25565	0.0283382	1.50739
CFD	19:859452-863453	-2.29314	0.0411292	6.42188
CLEC3B	3:45043039-45077563	-2.30338	0.0410331	4.44772
P2RX1	17:3799885-3819794	-2.32298	0.0409328	2.6562
WISP2	20:43343484-43357150	-2.37927	0.0311967	3.76098
FXYD1	19:35629711-35634013	-2.61773	0.0209048	5.3276
DPT	1:168664696-168698502	-2.64731	0.0167072	5.60352
PI16	6:36922208-36932613	-2.69153	0.0428212	3.71966
MT1M	16:56666144-56667898	-3.03188	0.0290495	6.40564
RNY1	7:148684227-148684340	-3.05609	0.0437035	3.88984
MIR4707	14:23426158-23426238	-4.24435	0.0425762	2.12217

## Sheet: B. GSE15471 and GSE16515
Supplementary Table S2B. DEGs of human PDAC and adjacent non-tumor tissues in the dataset GSE15471 and GSE16515.
Probe	GeneName	logFC	P.Value	adj.P.Val	AveExpr
217428_s_at	COL10A1	4.69309	3.19e-29	5.7e-25	7.69936
227140_at	INHBA	4.52648	2.45e-29	5.7e-25	8.36173
210809_s_at	POSTN	4.48676	1.5e-23	1.39e-20	9.95147
37892_at	COL11A1	4.40421	7.34e-26	1.91e-22	7.50873
1555778_a_at	POSTN	4.25389	4.59e-24	5.02e-21	8.39472
204351_at	S100P	4.23414	1.46e-24	2.09e-21	8.71436
214974_x_at	CXCL5	4.17783	1.23e-20	4.09e-18	7.42647
212353_at	SULF1	4.05513	1.34e-28	8.13e-25	8.62471
201650_at	KRT19	4.00686	2.34e-24	2.97e-21	9.14406
203757_s_at	CEACAM6	3.9765	7.23e-18	1.07e-15	9.15834
201884_at	CEACAM5	3.95122	4.09e-15	2.23e-13	7.69305
226237_at	COL8A1	3.88906	1.66e-25	3.79e-22	7.96178
232578_at	CLDN18	3.8881	4.87e-15	2.6e-13	5.86078
225681_at	CTHRC1	3.83887	9.18e-25	1.43e-21	9.9224
205941_s_at	COL10A1	3.82669	5.66e-29	5.7e-25	8.4234
212354_at	SULF1	3.77739	1.2e-28	8.13e-25	8.85306
211657_at	CEACAM6	3.71359	9.71e-18	1.35e-15	9.30424
223278_at	GJB2	3.70051	3.7e-25	7.22e-22	6.90585
202311_s_at	COL1A1	3.64932	1.15e-22	7.93e-20	7.53309
219795_at	SLC6A14	3.64167	4.01e-21	1.56e-18	5.34557
202404_s_at	COL1A2	3.59805	1.94e-23	1.71e-20	11.4313
204320_at	COL11A1	3.56941	1.22e-24	1.85e-21	7.19603
210511_s_at	INHBA	3.5115	7.3e-29	5.7e-25	7.67543
202310_s_at	COL1A1	3.48899	9.52e-23	6.76e-20	11.3015
227566_at	LOC100653217	3.43098	1.4e-26	5.09e-23	7.49427
215646_s_at	VCAN	3.40862	1.62e-23	1.46e-20	9.20251
204475_at	MMP1	3.38072	9.01e-15	4.36e-13	7.40355
212464_s_at	FN1	3.34373	6.89e-29	5.7e-25	11.1092
211719_x_at	FN1	3.3053	3.02e-28	1.5e-24	11.3943
229802_at	WISP1	3.29175	1.5e-22	9.75e-20	6.51349
203083_at	THBS2	3.27698	4.1e-25	7.47e-22	9.41067
203108_at	GPRC5A	3.26996	2.18e-25	4.78e-22	8.31483
204619_s_at	VCAN	3.25958	2.21e-24	2.88e-21	8.2559
216442_x_at	FN1	3.25927	5.08e-29	5.7e-25	11.4055
202859_x_at	IL8	3.24394	8.31e-19	1.67e-16	8.30586
209016_s_at	KRT7	3.24105	6.01e-25	9.95e-22	7.55779
212531_at	LCN2	3.2021	7.31e-18	1.07e-15	9.12237
205927_s_at	CTSE	3.20098	2.14e-18	3.78e-16	9.48968
219580_s_at	TMC5	3.19893	3.51e-18	5.75e-16	7.47216
210495_x_at	FN1	3.19824	6.85e-29	5.7e-25	11.3374
221730_at	COL5A2	3.1885	5.69e-22	2.93e-19	8.64734
211571_s_at	VCAN	3.18623	8.13e-23	6.01e-20	8.89442
221731_x_at	VCAN	3.16842	1.34e-23	1.26e-20	10.4296
240304_s_at	TMC5	3.16744	3.03e-17	3.61e-15	8.19619
205009_at	TFF1	3.16556	1.63e-11	2.03e-10	8.70573
226535_at	ITGB6	3.15313	4.7e-22	2.55e-19	8.11536
205044_at	GABRP	3.13928	6.3e-16	4.6e-14	6.0122
206224_at	CST1	3.1253	6.24e-19	1.29e-16	6.61006
212344_at	SULF1	3.11834	1.28e-27	5.83e-24	8.03651
204620_s_at	VCAN	3.11821	6.69e-24	7.12e-21	10.2078
204259_at	MMP7	3.0965	4.09e-17	4.53e-15	9.92703
33323_r_at	SFN	3.07783	6.65e-22	3.24e-19	8.38281
209803_s_at	PHLDA2	3.06976	1.62e-23	1.46e-20	7.14384
238017_at	SDR16C5	3.06611	8.04e-20	2.17e-17	6.65537
207173_x_at	CDH11	3.06378	3.1e-20	9.17e-18	9.06257
205513_at	TCN1	3.0279	3.07e-14	1.2e-12	8.46821
212444_at	GPRC5A	3.01127	7.9e-26	1.96e-22	7.81593
210095_s_at	IGFBP3	3.00685	4.48e-24	5e-21	10.0053
205713_s_at	COMP	2.99807	8.05e-19	1.62e-16	6.93417
221729_at	COL5A2	2.98461	4.94e-23	4.09e-20	9.58965
215101_s_at	CXCL5	2.97665	3.07e-15	1.75e-13	5.57124
202267_at	LAMC2	2.9743	1.58e-26	5.41e-23	7.45835
212489_at	COL5A1	2.97298	1.06e-22	7.41e-20	7.87283
218468_s_at	GREM1	2.96933	5.47e-15	2.87e-13	7.9254
218469_at	GREM1	2.96674	7.72e-15	3.81e-13	8.37871
223631_s_at	C19orf33	2.95225	5.21e-17	5.59e-15	7.97236
212488_at	COL5A1	2.93762	9.2e-23	6.7e-20	9.42934
204855_at	SERPINB5	2.91855	9.36e-19	1.86e-16	6.18112
209792_s_at	KLK10	2.89005	1.77e-20	5.64e-18	7.05999
205422_s_at	ITGBL1	2.86472	3.76e-17	4.22e-15	7.39052
204602_at	DKK1	2.85888	2.92e-20	8.72e-18	5.74235
214135_at	CLDN18	2.85879	2.69e-13	7.32e-12	7.87451
218804_at	ANO1	2.83876	1.03e-23	1.04e-20	6.63116
219727_at	DUOX2	2.82888	1.86e-13	5.42e-12	6.67092
202856_s_at	SLC16A3	2.82876	7.47e-23	5.75e-20	6.89789
203021_at	SLPI	2.82395	2.2e-28	1.2e-24	8.66637
219773_at	NOX4	2.79431	1.13e-26	4.76e-23	5.96465
211430_s_at	IGHG1	2.79289	1.27e-10	1.1e-09	11.3435
205157_s_at	JUP	2.79217	5.86e-20	1.63e-17	6.68126
209173_at	AGR2	2.7921	5.29e-13	1.26e-11	9.72549
202504_at	TRIM29	2.78183	6.47e-22	3.19e-19	7.55329
231766_s_at	COL12A1	2.76635	3.95e-20	1.15e-17	6.90323
226777_at	ADAM12	2.75714	1.95e-16	1.7e-14	6.11138
229218_at	COL1A2	2.75526	3.14e-21	1.27e-18	9.1671
211161_s_at	COL3A1	2.74317	1.48e-19	3.64e-17	11.0569
217388_s_at	KYNU	2.73067	3.48e-20	1.02e-17	6.64823
204463_s_at	EDNRA	2.72651	1.57e-20	5.12e-18	6.80626
227314_at	ITGA2	2.72536	1.38e-26	5.09e-23	7.79052
210004_at	OLR1	2.71657	6.22e-20	1.73e-17	5.98084
201852_x_at	COL3A1	2.69932	2.5e-20	7.6e-18	11.9228
238617_at	KIF26B	2.69381	3.67e-22	2.05e-19	6.3412
204051_s_at	SFRP4	2.69219	2.17e-14	9.05e-13	8.96374
205466_s_at	HS3ST1	2.69131	2.83e-19	6.4e-17	6.90739
202286_s_at	TACSTD2	2.68811	6.73e-18	9.97e-16	10.2413
211597_s_at	HOPX	2.68478	2.96e-18	4.95e-16	8.71064
203789_s_at	SEMA3C	2.67887	6.37e-18	9.56e-16	7.98579
223484_at	C15orf48	2.66707	3.46e-19	7.75e-17	8.52219
204580_at	MMP12	2.66604	4.09e-11	4.32e-10	6.87622
209955_s_at	FAP	2.65165	1.24e-20	4.11e-18	7.9169
212992_at	AHNAK2	2.64494	1.29e-22	8.58e-20	7.06027
223121_s_at	SFRP2	2.64255	9.68e-15	4.63e-13	9.40352
221558_s_at	LEF1	2.63694	1.28e-18	2.4e-16	6.96814
210519_s_at	NQO1	2.63376	6.57e-21	2.4e-18	7.73295
208083_s_at	ITGB6	2.63195	5.35e-22	2.84e-19	5.98995
215446_s_at	LOX	2.60431	1.38e-17	1.81e-15	7.65314
222904_s_at	TMC5	2.5924	3.63e-17	4.14e-15	6.8381
204052_s_at	SFRP4	2.582	1.25e-13	3.88e-12	6.7968
212236_x_at	JUP	2.578	5.45e-21	2.08e-18	8.05616
202403_s_at	COL1A2	2.57663	5.4e-22	2.84e-19	12.3088
228640_at	PCDH7	2.57652	3.73e-17	4.2e-15	7.00768
33322_i_at	SFN	2.57387	9.72e-22	4.46e-19	9.15522
232231_at	RUNX2	2.56758	3.22e-17	3.79e-15	7.3193
204885_s_at	MSLN	2.55735	3.05e-18	5.07e-16	6.12326
221872_at	RARRES1	2.55544	2.32e-15	1.38e-13	8.24479
224694_at	ANTXR1	2.55108	2.84e-22	1.63e-19	9.31139
217728_at	S100A6	2.54841	5.09e-23	4.1e-20	11.0805
200665_s_at	SPARC	2.54549	8.1e-20	2.17e-17	11.4055
212143_s_at	IGFBP3	2.52502	1.37e-24	2.03e-21	8.27404
212942_s_at	KIAA1199	2.5147	1.25e-15	8.23e-14	6.64093
205890_s_at	GABBR1	2.50797	1.12e-17	1.53e-15	8.84373
201666_at	TIMP1	2.50646	2.05e-22	1.26e-19	11.6066
244780_at	SGPP2	2.50524	4.83e-15	2.58e-13	6.4631
218960_at	TMPRSS4	2.50483	6.2e-19	1.28e-16	6.82236
221132_at	CLDN18	2.49598	1.8e-11	2.21e-10	5.85801
228754_at	SLC6A6	2.4951	2.81e-23	2.43e-20	8.35272
212657_s_at	IL1RN	2.4913	7.86e-21	2.79e-18	6.78805
217028_at	CXCR4	2.48814	8.74e-13	1.88e-11	9.46986
219787_s_at	ECT2	2.48705	2.73e-22	1.6e-19	5.93941
211506_s_at	IL8	2.47414	3.91e-14	1.48e-12	6.94581
203325_s_at	COL5A1	2.44662	2.14e-20	6.66e-18	8.41161
225664_at	COL12A1	2.43859	4.16e-20	1.21e-17	9.61828
236179_at	CDH11	2.43837	4.89e-19	1.04e-16	6.08125
230493_at	SHISA2	2.43812	3.2e-25	6.72e-22	5.52666
202831_at	GPX2	2.42501	1.92e-13	5.54e-12	8.30739
204464_s_at	EDNRA	2.42355	1.59e-20	5.16e-18	7.86979
217109_at	MUC4	2.42059	1.52e-12	2.97e-11	5.73875
203726_s_at	LAMA3	2.4197	6.82e-19	1.4e-16	7.68621
205476_at	CCL20	2.41537	2.21e-13	6.26e-12	6.83429
202411_at	IFI27	2.41411	1.41e-19	3.48e-17	9.17621
206392_s_at	RARRES1	2.41334	2.38e-15	1.41e-13	7.93934
217762_s_at	RAB31	2.40621	1.35e-19	3.34e-17	9.17452
213125_at	OLFML2B	2.39687	5.17e-18	8.01e-16	7.54123
202437_s_at	CYP1B1	2.3936	1.96e-11	2.36e-10	7.91717
243764_at	VSIG1	2.38726	3.98e-11	4.23e-10	5.58607
210143_at	ANXA10	2.38093	3.27e-10	2.44e-09	8.26362
203878_s_at	MMP11	2.38073	2.93e-22	1.67e-19	8.50258
201860_s_at	PLAT	2.37961	1.26e-16	1.17e-14	8.93279
231879_at	COL12A1	2.3778	1.2e-18	2.29e-16	6.28319
212768_s_at	OLFM4	2.37743	4.89e-07	1.51e-06	10.0674
229030_at	CAPN8	2.37372	9.97e-16	6.79e-14	6.2171
232458_at	COL3A1	2.371	5.97e-17	6.3e-15	8.4343
227253_at	CP	2.36927	5.56e-14	1.99e-12	6.03995
226930_at	FNDC1	2.36242	1.79e-17	2.27e-15	6.65228
1557080_s_at	ITGBL1	2.34157	3.14e-15	1.78e-13	7.0953
215076_s_at	COL3A1	2.32721	1.3e-20	4.27e-18	12.5826
1554018_at	GPNMB	2.32497	3.97e-17	4.43e-15	5.4981
206023_at	NMU	2.32352	4.76e-17	5.15e-15	5.54835
203820_s_at	IGF2BP3	2.32241	4.63e-16	3.56e-14	4.82968
219508_at	GCNT3	2.31562	2.38e-12	4.28e-11	7.88149
217763_s_at	RAB31	2.3145	2.58e-19	5.92e-17	9.09352
214927_at	ITGBL1	2.3068	6.91e-16	4.96e-14	7.67685
217764_s_at	RAB31	2.30608	3.94e-19	8.65e-17	8.93277
201792_at	AEBP1	2.29119	2.1e-21	9.05e-19	9.40517
221133_s_at	CLDN18	2.28282	7.27e-11	6.91e-10	5.90333
202237_at	NNMT	2.28138	8.54e-16	5.93e-14	10.0016
241137_at	DPCR1	2.27979	4.47e-11	4.64e-10	5.66731
223122_s_at	SFRP2	2.2781	3.32e-13	8.64e-12	11.3089
211668_s_at	PLAU	2.26319	1.85e-20	5.81e-18	7.07255
225275_at	EDIL3	2.26176	9.21e-18	1.29e-15	8.99121
234994_at	TMEM200A	2.26101	2.54e-17	3.1e-15	6.79477
211959_at	IGFBP5	2.25027	5.31e-20	1.51e-17	9.7963
231646_at	DPCR1	2.24227	7.02e-10	4.66e-09	5.67217
226311_at	ADAMTS2	2.2407	5.84e-20	1.63e-17	7.89441
214702_at	FN1	2.23922	2.79e-21	1.16e-18	5.10676
201798_s_at	MYOF	2.2386	2.02e-24	2.7e-21	9.29853
205597_at	SLC44A4	2.2369	9.03e-14	2.99e-12	7.36758
201925_s_at	CD55	2.23627	1.3e-18	2.41e-16	8.9297
209211_at	KLF5	2.23253	7.16e-15	3.58e-13	6.78178
223949_at	TMPRSS3	2.22947	8.56e-20	2.27e-17	5.78601
202436_s_at	CYP1B1	2.22686	5.61e-11	5.6e-10	8.34016
222608_s_at	ANLN	2.22433	3.67e-17	4.15e-15	5.12761
207517_at	LAMC2	2.22302	5.06e-19	1.06e-16	5.71181
224724_at	SULF2	2.22272	1.68e-17	2.16e-15	8.29455
203819_s_at	IGF2BP3	2.21669	1.39e-15	8.92e-14	4.50618
213680_at	KRT6B	2.21493	2.77e-12	4.85e-11	6.41629
244056_at	SFTA2	2.21442	1.98e-16	1.72e-14	5.64002
236044_at	PPAPDC1A	2.2131	2.04e-21	8.85e-19	6.18515
219073_s_at	OSBPL10	2.21093	1.84e-19	4.36e-17	6.9136
205239_at	AREG	2.20701	6.77e-13	1.53e-11	6.63166
203876_s_at	MMP11	2.20455	4.32e-19	9.34e-17	6.89673
209114_at	TSPAN1	2.19755	1.38e-18	2.52e-16	8.42828
209270_at	LAMB3	2.19715	3.23e-21	1.27e-18	8.0401
204614_at	SERPINB2	2.1956	1.7e-13	5.01e-12	5.21515
202489_s_at	FXYD3	2.19247	2e-16	1.73e-14	8.69089
206025_s_at	TNFAIP6	2.19157	1.25e-17	1.67e-15	6.7535
229271_x_at	COL11A1	2.18907	1.6e-15	1e-13	3.98167
201438_at	COL6A3	2.18606	4.87e-19	1.04e-16	10.8391
206858_s_at	HOXC6	2.17642	2.22e-17	2.76e-15	6.13944
219014_at	PLAC8	2.17528	8.04e-10	5.23e-09	8.21793
229554_at	LUM	2.17171	5.52e-16	4.11e-14	7.73833
206026_s_at	TNFAIP6	2.17027	8.99e-18	1.27e-15	6.35033
229459_at	FAM19A5	2.16934	1.26e-23	1.23e-20	5.08785
227475_at	FOXQ1	2.16873	7.18e-16	5.14e-14	8.61568
209596_at	MXRA5	2.16386	3.22e-21	1.27e-18	9.44941
203186_s_at	S100A4	2.16342	2.31e-18	3.99e-16	9.97105
205499_at	SRPX2	2.16051	1.89e-22	1.19e-19	6.45688
201850_at	CAPG	2.15689	1.76e-26	5.49e-23	8.28215
209875_s_at	SPP1	2.15145	2.75e-13	7.44e-12	11.1511
202766_s_at	FBN1	2.13645	1.1e-15	7.36e-14	9.51343
236313_at	CDKN2B	2.13289	2.57e-14	1.04e-12	6.26361
218963_s_at	KRT23	2.12913	1.1e-14	5.14e-13	5.6543
231993_at	ITGBL1	2.12642	5.8e-15	3.02e-13	6.71603
226545_at	CD109	2.12412	5.85e-19	1.22e-16	6.52174
211864_s_at	MYOF	2.11726	7.4e-25	1.19e-21	8.1268
226997_at	ADAMTS12	2.11664	6.77e-26	1.85e-22	7.11297
202450_s_at	CTSK	2.11314	4.17e-17	4.6e-15	9.15479
204714_s_at	F5	2.10488	4.65e-17	5.04e-15	6.81906
1556499_s_at	COL1A1	2.10488	8.13e-20	2.17e-17	12.0064
228923_at	S100A6	2.10126	1.1e-18	2.15e-16	5.73488
228707_at	CLDN23	2.08766	6.59e-16	4.77e-14	5.86235
205844_at	VNN1	2.08713	6.67e-09	3.24e-08	6.88984
213905_x_at	BGN	2.08312	4.68e-20	1.35e-17	9.10287
201467_s_at	NQO1	2.08227	2.28e-18	3.95e-16	6.84196
205681_at	BCL2A1	2.0798	4.62e-12	7.37e-11	6.70373
201291_s_at	TOP2A	2.07946	3.39e-13	8.78e-12	5.74541
205479_s_at	PLAU	2.07641	2.34e-20	7.18e-18	8.06401
226695_at	PRRX1	2.0737	3.63e-16	2.91e-14	8.30741
242625_at	RSAD2	2.0735	1.44e-17	1.88e-15	6.43158
200660_at	S100A11	2.07242	1.81e-26	5.49e-23	10.1233
202833_s_at	SERPINA1	2.06456	1.46e-15	9.4e-14	10.3894
235821_at	WISP1	2.05806	6.19e-21	2.29e-18	5.41099
202207_at	ARL4C	2.05283	2.03e-16	1.75e-14	8.4062
206884_s_at	SCEL	2.0482	5.16e-14	1.87e-12	4.49734
205076_s_at	MTMR11	2.04558	6.11e-18	9.26e-16	7.18686
235521_at	HOXA3	2.04394	4.6e-20	1.33e-17	5.7722
1555745_a_at	LYZ	2.04235	4.62e-07	1.43e-06	9.46214
1558199_at	FN1	2.04179	8.09e-17	8.06e-15	5.19713
203903_s_at	HEPH	2.04125	1.02e-11	1.39e-10	7.08005
202988_s_at	RGS1	2.04079	7.97e-12	1.14e-10	7.9418
209758_s_at	MFAP5	2.04062	2.65e-12	4.67e-11	8.01693
207850_at	CXCL3	2.0308	9.68e-15	4.63e-13	6.29044
206091_at	MATN3	2.02852	6.43e-14	2.25e-12	4.27553
203559_s_at	ABP1	2.02625	1.77e-08	7.67e-08	6.35271
238481_at	MGP	2.02296	4.31e-12	6.96e-11	7.07968
213338_at	TMEM158	2.02037	4.44e-18	6.99e-16	6.58248
202668_at	EFNB2	2.01793	7.95e-17	7.93e-15	8.1806
221911_at	ETV1	2.01686	2.75e-21	1.15e-18	7.16443
228904_at	HOXB3	2.01169	1.3e-22	8.58e-20	7.67392
204006_s_at	FCGR3A	2.00881	4.46e-11	4.64e-10	7.1844
204679_at	KCNK1	2.00454	6.08e-18	9.24e-16	8.03246
204971_at	CSTA	1.99967	1.08e-13	3.45e-12	7.74005
222449_at	PMEPA1	1.99809	3.49e-25	7.08e-22	9.3725
203570_at	LOXL1	1.99482	4.22e-21	1.63e-18	7.63321
202499_s_at	SLC2A3	1.99237	4.59e-13	1.13e-11	7.95215
214581_x_at	TNFRSF21	1.98547	4.01e-23	3.37e-20	7.4007
206199_at	CEACAM7	1.97891	7.32e-09	3.52e-08	6.18207
230323_s_at	TMEM45B	1.97886	3.04e-09	1.64e-08	5.71382
200907_s_at	PALLD	1.97809	7.34e-17	7.49e-15	10.0922
211924_s_at	PLAUR	1.97626	6.35e-22	3.16e-19	7.86892
207191_s_at	ISLR	1.97446	2.52e-17	3.09e-15	7.48489
201468_s_at	NQO1	1.97009	6.42e-16	4.66e-14	8.51317
206439_at	EPYC	1.96732	2.49e-08	1.04e-07	4.33599
205668_at	LY75	1.96601	9.38e-13	1.99e-11	7.36801
204174_at	ALOX5AP	1.96461	2.26e-15	1.35e-13	9.15764
202949_s_at	FHL2	1.96332	5.02e-19	1.05e-16	9.05302
203510_at	MET	1.95925	6.22e-22	3.15e-19	8.53841
233555_s_at	SULF2	1.95848	3.67e-16	2.94e-14	7.26983
207172_s_at	CDH11	1.95567	2.4e-19	5.59e-17	7.61124
201042_at	TGM2	1.95441	9.9e-19	1.95e-16	7.87231
231577_s_at	GBP1	1.95043	5.33e-12	8.24e-11	8.2344
202934_at	HK2	1.94967	1.28e-22	8.58e-20	6.28184
201069_at	MMP2	1.94885	1.3e-15	8.47e-14	9.62111
213765_at	MFAP5	1.94763	1.48e-11	1.88e-10	7.29021
201012_at	ANXA1	1.94603	1.94e-16	1.69e-14	10.2439
219179_at	DACT1	1.94332	4.97e-19	1.05e-16	6.7225
204170_s_at	CKS2	1.94266	1.93e-13	5.59e-12	7.03869
232164_s_at	EPPK1	1.94089	3.28e-15	1.84e-13	7.30998
215125_s_at	UGT1A1	1.94045	7.27e-08	2.7e-07	5.73501
1558034_s_at	CP	1.94005	1.81e-10	1.48e-09	5.81929
204653_at	TFAP2A	1.93888	8.98e-20	2.35e-17	5.54043
209360_s_at	LOC100506403	1.93365	2.13e-20	6.66e-18	8.27543
205542_at	STEAP1	1.93281	4.7e-19	1.01e-16	7.27721
224009_x_at	DHRS9	1.929	6.99e-13	1.58e-11	6.43058
213764_s_at	MFAP5	1.92838	1.69e-11	2.1e-10	7.10947
202381_at	ADAM9	1.92811	9.76e-22	4.46e-19	9.86742
204083_s_at	TPM2	1.92801	4e-14	1.51e-12	9.01857
238852_at	PRRX1	1.92679	3.02e-16	2.47e-14	4.69851
220030_at	STYK1	1.92645	1e-15	6.81e-14	4.27868
202238_s_at	NNMT	1.92632	2.96e-14	1.17e-12	9.40767
206391_at	RARRES1	1.92199	1.08e-13	3.45e-12	6.82174
208850_s_at	THY1	1.92102	1.53e-17	1.98e-15	8.06255
227230_s_at	KIAA1211	1.91728	1.14e-13	3.61e-12	6.24188
222108_at	AMIGO2	1.91697	2.04e-22	1.26e-19	8.35743
210845_s_at	PLAUR	1.9149	1.25e-22	8.51e-20	7.94234
213994_s_at	SPON1	1.91433	9.63e-11	8.73e-10	7.17998
228335_at	CLDN11	1.91082	2.15e-10	1.71e-09	6.98258
211429_s_at	SERPINA1	1.91073	5.06e-16	3.82e-14	11.0795
211470_s_at	SULT1C2	1.90623	3.99e-08	1.58e-07	6.32469
228617_at	XAF1	1.90488	5.16e-18	8.01e-16	8.30965
205081_at	CRIP1	1.90473	1.03e-16	9.91e-15	7.91682
204268_at	S100A2	1.90326	8.37e-12	1.18e-10	6.4746
226865_at	LOC100509635	1.90283	3.19e-15	1.8e-13	7.99746
209395_at	CHI3L1	1.90093	7.22e-12	1.05e-10	6.57057
32128_at	CCL18	1.90076	4.3e-10	3.09e-09	8.23573
232914_s_at	SYTL2	1.90037	2.39e-16	2.01e-14	8.2181
205483_s_at	ISG15	1.89848	1.24e-18	2.33e-16	8.65307
202435_s_at	CYP1B1	1.89617	2.37e-10	1.86e-09	7.4488
201058_s_at	MYL9	1.89614	2.6e-12	4.6e-11	8.87896
202363_at	SPOCK1	1.89369	6.57e-20	1.81e-17	6.89878
205780_at	BIK	1.89339	1.25e-23	1.23e-20	7.17094
201141_at	GPNMB	1.89313	6.19e-15	3.18e-13	10.4393
227070_at	GLT8D2	1.89133	2.34e-14	9.64e-13	7.50713
201105_at	LGALS1	1.88964	1.99e-17	2.5e-15	11.1456
205403_at	IL1R2	1.88955	7.19e-14	2.48e-12	6.97381
60474_at	FERMT1	1.88921	7.88e-18	1.14e-15	7.1516
224650_at	MAL2	1.88558	3.6e-12	6.01e-11	8.80388
1555950_a_at	CD55	1.88535	1.12e-16	1.06e-14	9.14649
233814_at	EFNA5	1.88409	9.79e-22	4.46e-19	6.53417
204846_at	CP	1.88214	2.49e-10	1.94e-09	6.45108
228141_at	GPX8	1.88196	1.29e-19	3.2e-17	6.41706
203989_x_at	F2R	1.88131	4.3e-16	3.32e-14	8.17296
240303_at	TMC5	1.88033	1.72e-11	2.13e-10	6.8887
211981_at	COL4A1	1.88023	1.48e-16	1.35e-14	8.59251
204298_s_at	LOX	1.87985	1.35e-13	4.15e-12	6.28855
210933_s_at	FSCN1	1.87561	1.38e-16	1.27e-14	5.85506
205234_at	SLC16A4	1.87466	1.33e-15	8.6e-14	6.39583
205997_at	ADAM28	1.87342	1.63e-16	1.46e-14	7.54328
219789_at	NPR3	1.87304	1.08e-16	1.03e-14	5.39622
223952_x_at	DHRS9	1.87203	1.02e-12	2.13e-11	6.40057
206584_at	LY96	1.87186	1.53e-10	1.29e-09	7.67105
203691_at	PI3	1.87005	1.02e-13	3.32e-12	6.0997
205319_at	PSCA	1.86657	2.72e-08	1.12e-07	5.84451
202206_at	ARL4C	1.86643	2.45e-16	2.05e-14	7.94292
201926_s_at	CD55	1.86533	6.15e-17	6.43e-15	8.90466
227961_at	CTSB	1.8618	7.38e-17	7.5e-15	9.35069
200832_s_at	SCD	1.86001	4.94e-15	2.63e-13	7.87953
220330_s_at	SAMSN1	1.85779	1.34e-09	8.1e-09	7.41833
201430_s_at	DPYSL3	1.85696	9.19e-17	9e-15	6.19166
228933_at	NHS	1.8555	1.28e-23	1.23e-20	5.97296
215034_s_at	TM4SF1	1.85442	7.1e-22	3.39e-19	9.58161
228531_at	SAMD9	1.85396	9.38e-19	1.86e-16	6.87652
218084_x_at	FXYD5	1.85323	4.3e-18	6.79e-16	8.76985
219463_at	LAMP5	1.85185	1.15e-14	5.32e-13	6.9874
204285_s_at	PMAIP1	1.84797	7.86e-16	5.54e-14	6.23514
220658_s_at	ARNTL2	1.84748	1.09e-19	2.75e-17	5.5364
204932_at	TNFRSF11B	1.84535	2.85e-16	2.35e-14	4.74284
202855_s_at	SLC16A3	1.84071	8.01e-20	2.17e-17	6.27989
204272_at	LGALS4	1.84061	2.16e-07	7.18e-07	9.36699
239272_at	MMP28	1.83958	1.31e-15	8.52e-14	5.41772
225342_at	AK4	1.83838	1.37e-15	8.88e-14	6.79249
201310_s_at	NREP	1.83757	5.87e-21	2.2e-18	8.48413
201250_s_at	SLC2A1	1.83512	9.64e-20	2.49e-17	7.4575
208268_at	ADAM28	1.83284	3.68e-14	1.4e-12	6.6894
201292_at	TOP2A	1.82896	1.63e-14	7.16e-13	6.3175
235182_at	ISM1	1.826	2.23e-14	9.24e-13	6.81731
227725_at	ST6GALNAC1	1.82156	2.16e-08	9.16e-08	6.3001
232165_at	EPPK1	1.82147	3.23e-15	1.82e-13	6.41822
231240_at	DIO2	1.81919	9.93e-18	1.38e-15	6.45598
204439_at	IFI44L	1.8183	1.05e-13	3.37e-12	7.75196
205376_at	INPP4B	1.81813	8.44e-18	1.21e-15	6.41446
219010_at	C1orf106	1.81036	2.37e-14	9.73e-13	8.24191
209498_at	CEACAM1	1.80919	3.39e-13	8.78e-12	7.01824
202202_s_at	LAMA4	1.8061	5.69e-13	1.33e-11	7.36582
224396_s_at	ASPN	1.80341	2.59e-13	7.1e-12	7.78962
218211_s_at	MLPH	1.80168	4.19e-16	3.25e-14	8.25646
241762_at	FBXO32	1.80109	8.76e-16	6.07e-14	5.59365
201506_at	TGFBI	1.79818	3.07e-17	3.64e-15	9.76552
204748_at	PTGS2	1.79762	1.06e-07	3.78e-07	6.58029
209212_s_at	KLF5	1.79416	3.24e-11	3.58e-10	7.73035
1554899_s_at	FCER1G	1.7902	4.49e-10	3.2e-09	7.52534
202269_x_at	GBP1	1.78999	9.82e-12	1.35e-10	7.55735
209156_s_at	COL6A2	1.78881	2.11e-13	6.03e-12	8.99451
200906_s_at	PALLD	1.78838	6.38e-16	4.65e-14	7.55587
209949_at	NCF2	1.78653	1.89e-14	8.08e-13	7.09121
229927_at	LEMD1	1.7863	4.41e-14	1.64e-12	4.72988
230147_at	F2RL2	1.78583	4.3e-10	3.09e-09	6.25017
213432_at	MUC5B	1.7834	1.01e-09	6.34e-09	6.41756
217110_s_at	MUC4	1.78211	1.94e-09	1.11e-08	4.35078
201309_x_at	NREP	1.78155	1.04e-19	2.65e-17	6.99191
227276_at	PLXDC2	1.78086	3.87e-18	6.23e-16	6.80814
1555326_a_at	ADAM9	1.77985	5.69e-21	2.16e-18	7.06165
211980_at	COL4A1	1.77729	6.29e-17	6.57e-15	10.3228
201261_x_at	BGN	1.77728	2.38e-18	4.09e-16	9.2191
231941_s_at	MUC20	1.77528	4.04e-13	1.01e-11	6.37541
200897_s_at	PALLD	1.77062	6.31e-16	4.6e-14	10.5108
204702_s_at	NFE2L3	1.7705	9.82e-21	3.4e-18	5.64865
209719_x_at	SERPINB3	1.77037	4.25e-09	2.19e-08	5.05711
220356_at	CORIN	1.76957	2.47e-15	1.45e-13	4.46162
217755_at	HN1	1.76917	5.83e-18	8.9e-16	7.93687
225524_at	ANTXR2	1.76784	7.1e-17	7.25e-15	8.35515
1554168_a_at	SH3KBP1	1.76676	3.64e-15	2e-13	8.01461
209201_x_at	CXCR4	1.7623	7.49e-10	4.92e-09	8.52767
209626_s_at	OSBPL3	1.76149	4.18e-18	6.68e-16	6.374
203824_at	TSPAN8	1.75946	2.37e-07	7.81e-07	11.0034
224428_s_at	CDCA7	1.75907	2.31e-11	2.71e-10	6.84744
212667_at	SPARC	1.75827	9.55e-16	6.54e-14	10.0457
213790_at	ADAM12	1.7552	3.28e-12	5.56e-11	6.03794
201431_s_at	DPYSL3	1.75495	4.09e-17	4.53e-15	8.62324
201110_s_at	THBS1	1.75172	1.26e-10	1.09e-09	8.39406
204779_s_at	HOXB7	1.74886	6.24e-22	3.15e-19	7.06536
218856_at	TNFRSF21	1.74691	3.96e-25	7.47e-22	9.47729
218002_s_at	CXCL14	1.74647	2.3e-08	9.68e-08	8.93318
225710_at	GNB4	1.74602	3.01e-13	8.01e-12	8.24603
232056_at	SCEL	1.74454	5.62e-11	5.61e-10	3.53884
211964_at	COL4A2	1.74367	1.05e-15	7.1e-14	10.1162
226884_at	LRRN1	1.74346	3.89e-18	6.25e-16	4.72702
217996_at	PHLDA1	1.74265	1.7e-13	5.01e-12	8.01686
221900_at	COL8A2	1.74125	4.02e-19	8.79e-17	6.29668
209373_at	MALL	1.74011	2.24e-11	2.64e-10	7.64482
225436_at	ABHD17C	1.74009	4.65e-14	1.71e-12	7.32323
236129_at	GALNT5	1.74002	6.09e-16	4.47e-14	5.81357
209369_at	ANXA3	1.73956	3.66e-17	4.15e-15	8.36211
201037_at	PFKP	1.73864	6.84e-20	1.88e-17	8.48307
232568_at	MGC24103	1.73779	1.57e-15	9.91e-14	5.75587
219087_at	ASPN	1.73708	2.21e-15	1.32e-13	10.0502
208965_s_at	IFI16	1.73355	7.08e-12	1.04e-10	7.74953
226677_at	ZNF521	1.73347	9.6e-12	1.33e-10	5.85174
205525_at	CALD1	1.73256	3.68e-16	2.94e-14	6.86571
227609_at	EPSTI1	1.73022	1.14e-14	5.29e-13	7.72343
219918_s_at	ASPM	1.72888	6.25e-13	1.43e-11	5.08361
220177_s_at	TMPRSS3	1.72691	4.49e-14	1.66e-12	6.44325
209708_at	MOXD1	1.72501	2.24e-13	6.33e-12	7.11011
201721_s_at	LAPTM5	1.72466	4.53e-12	7.26e-11	10.0159
202765_s_at	FBN1	1.72459	9.09e-14	3.01e-12	7.91341
214587_at	COL8A1	1.7245	7.36e-17	7.49e-15	4.37467
235046_at	INPP4B	1.72286	1.89e-15	1.16e-13	6.53671
211026_s_at	MGLL	1.72164	4.07e-16	3.19e-14	8.35656
208540_x_at	S100A11P1	1.72105	1.95e-26	5.62e-23	9.39532
201416_at	SOX4	1.71933	3.93e-23	3.36e-20	8.03001
214770_at	MSR1	1.71892	1.08e-11	1.46e-10	6.39126
202391_at	BASP1	1.71718	6.08e-13	1.4e-11	8.57591
204137_at	GPR137B	1.71663	6.09e-17	6.4e-15	7.61411
211919_s_at	CXCR4	1.7165	6.47e-10	4.35e-09	8.75177
224252_s_at	FXYD5	1.71595	7.28e-18	1.07e-15	8.24362
207714_s_at	SERPINH1	1.71589	1.04e-19	2.65e-17	8.66614
229635_at	LOC100505702	1.71325	1.92e-16	1.68e-14	4.97082
218181_s_at	MAP4K4	1.71216	9.37e-19	1.86e-16	7.63528
202998_s_at	LOXL2	1.71047	2.44e-18	4.17e-16	7.86446
228058_at	ZG16B	1.70977	2.08e-12	3.82e-11	6.37609
214677_x_at	IGLC1	1.70898	9.28e-07	2.7e-06	12.3333
203256_at	CDH3	1.70762	7e-19	1.42e-16	7.00721
1555731_a_at	AP1S3	1.70596	6.13e-17	6.42e-15	4.92724
225496_s_at	SYTL2	1.70526	1.19e-16	1.12e-14	8.01593
203780_at	MPZL2	1.70435	2.79e-19	6.34e-17	7.74469
205767_at	EREG	1.70169	2.7e-09	1.48e-08	4.15535
201109_s_at	THBS1	1.70144	1.39e-10	1.19e-09	8.35827
209598_at	PNMA2	1.69964	8.13e-14	2.73e-12	7.02531
219439_at	C1GALT1	1.69846	1.18e-15	7.84e-14	6.55936
209218_at	SQLE	1.69822	2.73e-21	1.15e-18	7.31716
229764_at	LOC101060141	1.69549	1.18e-17	1.59e-15	4.89689
214453_s_at	IFI44	1.69401	4.3e-16	3.32e-14	7.76631
200923_at	LGALS3BP	1.69214	2.58e-19	5.92e-17	9.38252
222549_at	CLDN1	1.69189	3.41e-12	5.73e-11	8.64843
239370_at	LOC100505633	1.69117	1.75e-08	7.6e-08	5.99167
41469_at	PI3	1.68863	1.12e-13	3.56e-12	5.52003
209387_s_at	TM4SF1	1.68861	1.01e-20	3.47e-18	9.37224
200974_at	ACTA2	1.68838	1.28e-13	3.98e-12	11.5419
34210_at	CD52	1.68826	2.09e-07	7e-07	7.58748
213943_at	TWIST1	1.68649	2.66e-14	1.07e-12	5.10772
205206_at	KAL1	1.68531	2.26e-18	3.94e-16	6.50059
204256_at	ELOVL6	1.6844	6.85e-15	3.45e-13	5.68118
203417_at	MFAP2	1.68361	9.27e-20	2.4e-17	8.0161
226726_at	MBOAT2	1.68089	5.05e-23	4.1e-20	6.6111
220088_at	C5AR1	1.68055	1.83e-11	2.24e-10	7.34245
228846_at	MXD1	1.68014	3.79e-13	9.67e-12	6.80422
238689_at	GPR110	1.68	2.86e-14	1.13e-12	4.76752
222547_at	MAP4K4	1.67957	1.54e-17	1.98e-15	5.84482
218802_at	CCDC109B	1.67726	4.45e-13	1.1e-11	7.13422
213241_at	PLXNC1	1.67606	1.33e-13	4.1e-12	7.62938
235318_at	FBN1	1.67227	1.83e-13	5.32e-12	6.43958
218854_at	DSE	1.67192	3.91e-12	6.42e-11	8.00339
206482_at	PTK6	1.67137	1.23e-13	3.84e-12	6.27882
201170_s_at	BHLHE40	1.66753	3.24e-21	1.27e-18	9.77448
209720_s_at	SERPINB3	1.66582	1.14e-08	5.2e-08	3.63211
227801_at	TRIM59	1.66417	7.63e-21	2.75e-18	5.02336
208084_at	ITGB6	1.66404	1.61e-16	1.44e-14	6.1507
214385_s_at	LOC101059911	1.66237	1.55e-07	5.34e-07	6.63474
227955_s_at	EFNA5	1.6619	5.8e-21	2.19e-18	5.91095
202145_at	LY6E	1.65618	7.66e-23	5.79e-20	7.60772
225481_at	FRMD6	1.655	2.01e-15	1.22e-13	8.18836
205943_at	TDO2	1.65439	5.89e-09	2.91e-08	6.1333
238439_at	ANKRD22	1.65424	5.22e-13	1.25e-11	6.94
207719_x_at	CEP170	1.65364	4.32e-17	4.75e-15	8.28191
227174_at	WDR72	1.65285	3.03e-07	9.77e-07	6.79886
220468_at	ARL14	1.65182	1.48e-06	4.15e-06	7.50398
202270_at	GBP1	1.64798	1.36e-10	1.16e-09	7.814
218883_s_at	MLF1IP	1.64746	9.89e-14	3.23e-12	6.656
209969_s_at	STAT1	1.64725	1.96e-12	3.64e-11	7.67152
213993_at	SPON1	1.647	2.74e-09	1.5e-08	6.17026
205269_at	LCP2	1.64692	1.73e-08	7.53e-08	7.05756
202357_s_at	CFB	1.646	7.09e-14	2.45e-12	7.90297
203213_at	CDK1	1.64542	2.94e-14	1.17e-12	6.76411
202196_s_at	DKK3	1.6439	6.13e-18	9.26e-16	6.91041
225834_at	FAM72A	1.64211	9.22e-15	4.44e-13	5.79296
203741_s_at	ADCY7	1.64108	3.7e-14	1.41e-12	6.16983
217767_at	C3	1.64052	9.66e-11	8.75e-10	10.9748
204122_at	TYROBP	1.63942	3.35e-11	3.68e-10	8.71435
205552_s_at	OAS1	1.63834	2.58e-16	2.16e-14	6.54468
200872_at	S100A10	1.63822	3.53e-21	1.38e-18	11.6067
202803_s_at	ITGB2	1.63719	1.2e-12	2.43e-11	7.96054
204678_s_at	KCNK1	1.6371	1.3e-15	8.47e-14	6.64449
1555137_a_at	FGD6	1.6357	2.47e-24	3.07e-21	5.8614
213817_at	IRAK3	1.63564	5.71e-11	5.68e-10	5.60386
212587_s_at	PTPRC	1.63507	7.35e-08	2.73e-07	7.85032
37020_at	CRP	1.63357	2.72e-06	7.23e-06	4.90727
205032_at	ITGA2	1.63346	7.73e-23	5.79e-20	7.43214
206133_at	XAF1	1.6317	7.36e-15	3.67e-13	7.51025
225847_at	NCEH1	1.63071	2.74e-19	6.24e-17	6.37364
214247_s_at	DKK3	1.63055	2.25e-18	3.93e-16	9.08681
1552365_at	SCIN	1.63051	4.34e-08	1.7e-07	5.46599
204933_s_at	TNFRSF11B	1.6298	7.1e-14	2.45e-12	5.4692
202820_at	AHR	1.62938	1.66e-19	4.01e-17	8.8839
201616_s_at	CALD1	1.62911	7.07e-15	3.55e-13	9.40759
209260_at	SFN	1.62843	5.25e-16	3.93e-14	6.44615
201313_at	ENO2	1.62771	9.03e-18	1.27e-15	6.25366
221898_at	PDPN	1.6277	7.88e-16	5.54e-14	6.25788
209386_at	TM4SF1	1.6262	7.02e-24	7.24e-21	11.0693
223434_at	GBP3	1.62544	1.63e-09	9.55e-09	8.39954
223748_at	SLC4A11	1.6238	3.36e-13	8.73e-12	5.24082
215388_s_at	CFH	1.62374	5.9e-13	1.37e-11	8.86073
235371_at	GXYLT2	1.62059	3.27e-13	8.56e-12	7.84623
219901_at	FGD6	1.62044	4.72e-25	8.32e-22	6.48002
202952_s_at	ADAM12	1.61942	1.85e-11	2.25e-10	6.53605
225803_at	FBXO32	1.61556	4.19e-18	6.68e-16	7.13312
216623_x_at	TOX3	1.61515	9.64e-09	4.49e-08	6.7916
202086_at	MX1	1.61439	6.75e-15	3.41e-13	8.60312
201954_at	ARPC1B	1.61368	1.2e-16	1.12e-14	9.73293
204304_s_at	PROM1	1.61306	4.62e-07	1.43e-06	8.57631
216834_at	RGS1	1.61149	3.69e-11	3.97e-10	10.0972
204286_s_at	PMAIP1	1.61063	1.24e-14	5.64e-13	5.36914
217875_s_at	PMEPA1	1.60919	1.68e-19	4.05e-17	6.37114
218986_s_at	DDX60	1.60764	8.78e-16	6.08e-14	7.72556
219161_s_at	CKLF	1.60691	4.83e-20	1.38e-17	8.18433
222020_s_at	LOC100653217	1.60673	2.73e-18	4.6e-16	6.49374
202901_x_at	CTSS	1.6059	7.44e-11	7.05e-10	7.23199
201286_at	SDC1	1.60576	1.17e-20	3.91e-18	7.83313
218224_at	PNMA1	1.60464	1.41e-16	1.3e-14	7.80401
204361_s_at	SKAP2	1.60394	5.91e-16	4.35e-14	6.78754
229553_at	PGM2L1	1.60338	7.13e-22	3.39e-19	7.35509
231029_at	F5	1.60135	4.75e-12	7.53e-11	4.54435
205249_at	EGR2	1.59832	1.18e-12	2.4e-11	7.61762
202478_at	TRIB2	1.59569	1.01e-16	9.73e-15	7.57252
226609_at	DCBLD1	1.59506	5.62e-23	4.46e-20	7.07178
229256_at	PGM2L1	1.59287	3.2e-22	1.8e-19	6.83871
223475_at	CRISPLD1	1.59151	3.15e-10	2.36e-09	5.53664
203476_at	TPBG	1.59087	4.12e-24	4.69e-21	8.65643
205991_s_at	PRRX1	1.59004	2.14e-13	6.08e-12	6.14947
206638_at	HTR2B	1.59001	1.31e-09	7.91e-09	5.77348
222396_at	HN1	1.58929	1.1e-17	1.51e-15	7.69093
226676_at	ZNF521	1.58916	7.98e-13	1.75e-11	5.88444
219890_at	CLEC5A	1.58856	6.24e-15	3.2e-13	5.41521
205173_x_at	CD58	1.58664	1.37e-17	1.81e-15	8.13058
1554474_a_at	MOXD1	1.58615	1.1e-12	2.26e-11	7.72293
214774_x_at	TOX3	1.58587	7.35e-09	3.53e-08	7.01418
207691_x_at	ENTPD1	1.58542	2.47e-14	1.01e-12	6.61989
204567_s_at	ABCG1	1.58528	2.13e-11	2.54e-10	6.39943
1555756_a_at	CLEC7A	1.5843	5.5e-10	3.8e-09	5.86462
210664_s_at	TFPI	1.58242	5.47e-13	1.29e-11	7.87541
227452_at	LINC00511	1.58211	5.01e-18	7.8e-16	6.53474
225242_s_at	CCDC80	1.58188	2.38e-09	1.33e-08	8.99065
222484_s_at	CXCL14	1.58171	6.06e-08	2.3e-07	9.37055
204415_at	IFI6	1.5797	1.24e-12	2.49e-11	7.34869
225295_at	SLC39A10	1.5781	8.15e-18	1.17e-15	7.24152
204348_s_at	AK4	1.57699	6.5e-16	4.71e-14	6.88748
223451_s_at	CKLF	1.57698	2.56e-22	1.53e-19	7.4735
203561_at	FCGR2A	1.57625	1.38e-12	2.73e-11	7.77144
204362_at	SKAP2	1.57546	5.16e-16	3.88e-14	8.85484
207426_s_at	TNFSF4	1.57461	5.93e-21	2.21e-18	5.56701
225799_at	LINC00152	1.57306	1.8e-18	3.22e-16	8.55274
226622_at	MUC20	1.57243	7.61e-13	1.69e-11	7.07066
209125_at	KRT6A	1.57081	2.29e-07	7.59e-07	4.0028
1555630_a_at	NARR	1.56811	1.88e-15	1.16e-13	7.88528
219691_at	SAMD9	1.56783	3.32e-17	3.86e-15	6.05182
204162_at	NDC80	1.56497	2.71e-14	1.08e-12	5.31167
205729_at	OSMR	1.56088	1.49e-14	6.61e-13	6.38146
218309_at	CAMK2N1	1.55998	7.21e-14	2.48e-12	9.13638
204254_s_at	VDR	1.55971	4.56e-13	1.12e-11	6.92539
205330_at	MN1	1.55894	1.35e-14	6.08e-13	5.9527
202664_at	WIPF1	1.55887	1.8e-10	1.48e-09	8.17034
219434_at	TREM1	1.55412	1.17e-14	5.39e-13	6.52057
209651_at	TGFB1I1	1.55365	3.26e-14	1.27e-12	7.92178
201617_x_at	CALD1	1.55087	7.16e-14	2.47e-12	9.0441
219479_at	KDELC1	1.5495	1.4e-17	1.83e-15	6.18445
204990_s_at	ITGB4	1.54756	6.95e-19	1.41e-16	7.70263
210538_s_at	BIRC3	1.54678	1.46e-11	1.86e-10	8.38952
241994_at	XDH	1.54609	3.44e-07	1.09e-06	6.25769
200838_at	CTSB	1.54559	5.5e-16	4.11e-14	10.345
218796_at	FERMT1	1.54536	7.66e-15	3.79e-13	7.77186
225328_at	FBXO32	1.54426	3.78e-14	1.43e-12	7.54271
227449_at	EPHA4	1.54401	1.78e-13	5.23e-12	5.04321
226621_at	OSMR	1.54257	1.29e-15	8.42e-14	8.09704
213194_at	ROBO1	1.54107	2.72e-14	1.09e-12	7.55054
212792_at	DPY19L1	1.54012	1.05e-19	2.66e-17	6.63821
208131_s_at	PTGIS	1.53946	3.13e-10	2.35e-09	8.28871
211744_s_at	CD58	1.5383	1.97e-17	2.47e-15	7.59164
202679_at	NPC1	1.53818	1.08e-17	1.48e-15	7.48467
205547_s_at	TAGLN	1.53791	2.92e-12	5.06e-11	10.8593
204070_at	RARRES3	1.53736	5.11e-11	5.18e-10	8.09293
1552619_a_at	ANLN	1.53666	9.39e-15	4.52e-13	4.79953
210895_s_at	CD86	1.53621	6e-11	5.91e-10	6.81372
235944_at	HMCN1	1.53601	3.16e-12	5.41e-11	6.74972
203362_s_at	MAD2L1	1.53531	1.21e-12	2.45e-11	5.62263
231964_at	BICD1	1.53529	5.34e-14	1.92e-12	5.09098
228232_s_at	VSIG2	1.53364	4.2e-11	4.42e-10	6.48866
203892_at	WFDC2	1.53314	4.07e-17	4.53e-15	7.43958
219700_at	PLXDC1	1.53282	6.9e-16	4.96e-14	6.60498
206295_at	IL18	1.53209	1.13e-14	5.24e-13	6.83955
226757_at	IFIT2	1.53026	4.22e-15	2.29e-13	6.90685
204472_at	GEM	1.53005	2.78e-11	3.15e-10	9.21913
227266_s_at	FYB	1.53002	3.67e-08	1.46e-07	6.75405
206214_at	PLA2G7	1.52898	6.63e-11	6.41e-10	6.59569
1555203_s_at	SLC44A4	1.52775	3.17e-10	2.37e-09	6.55166
202627_s_at	SERPINE1	1.52732	4.01e-09	2.08e-08	7.998
228273_at	PRR11	1.52636	2.44e-13	6.78e-12	6.46854
238593_at	C11orf80	1.52522	2.07e-15	1.25e-13	5.93269
218542_at	CEP55	1.52457	1.24e-14	5.62e-13	4.81928
225782_at	MSRB3	1.52263	9.4e-12	1.31e-10	8.29808
215033_at	TM4SF1	1.52244	8.39e-13	1.82e-11	5.64026
218039_at	NUSAP1	1.52166	3.13e-14	1.22e-12	6.73241
206332_s_at	IFI16	1.52104	2.38e-12	4.28e-11	9.54007
201251_at	PKM	1.51901	1.84e-22	1.17e-19	9.49889
232024_at	GIMAP2	1.5186	2.82e-08	1.16e-07	7.05673
225646_at	CTSC	1.5181	3.22e-12	5.49e-11	8.20359
218729_at	LXN	1.51743	1.61e-12	3.1e-11	9.10214
212067_s_at	C1R	1.51702	6.02e-13	1.39e-11	9.49849
205534_at	PCDH7	1.51506	1.64e-13	4.87e-12	5.2491
225647_s_at	CTSC	1.51486	1.3e-10	1.12e-09	8.6342
227628_at	GPX8	1.51347	1.87e-18	3.33e-16	7.79899
223509_at	CLDN2	1.51303	3.66e-10	2.69e-09	6.3081
211958_at	IGFBP5	1.51274	6.43e-16	4.67e-14	6.99555
202510_s_at	TNFAIP2	1.51184	5.89e-15	3.05e-13	7.96391
202935_s_at	SOX9	1.5116	2.43e-10	1.9e-09	8.73204
208966_x_at	IFI16	1.50737	2.47e-12	4.41e-11	9.37115
219232_s_at	EGLN3	1.50692	7.84e-12	1.13e-10	6.03227
203074_at	ANXA8	1.50636	1.67e-10	1.38e-09	6.7852
201621_at	NBL1	1.50593	7.76e-17	7.77e-15	8.61395
238542_at	ULBP2	1.50552	4.41e-17	4.84e-15	4.82187
219607_s_at	MS4A4A	1.50469	2.29e-07	7.58e-07	8.12858
235476_at	TRIM59	1.50437	3.31e-13	8.64e-12	5.78118
201417_at	SOX4	1.50391	4.2e-22	2.32e-19	9.31627
216915_s_at	PTPN12	1.50249	9.87e-15	4.69e-13	6.38004
213668_s_at	SOX4	1.5022	1.76e-20	5.64e-18	6.58785
208937_s_at	ID1	1.50092	7.89e-12	1.13e-10	8.78043
226875_at	DOCK11	1.49903	1.66e-09	9.68e-09	7.3537
209627_s_at	OSBPL3	1.49892	1.34e-18	2.46e-16	6.77298
227415_at	LOC283508	1.4989	2.43e-19	5.63e-17	7.42746
208949_s_at	LGALS3	1.49846	3.5e-17	4.01e-15	11.5624
225639_at	SKAP2	1.49785	2.17e-15	1.3e-13	8.00995
203939_at	NT5E	1.49732	6.1e-09	3e-08	7.01656
222848_at	CENPK	1.49707	5.99e-12	9.09e-11	4.40218
205190_at	PLS1	1.49684	2.9e-07	9.39e-07	8.55558
219799_s_at	DHRS9	1.49615	3.29e-12	5.58e-11	7.28918
219090_at	SLC24A3	1.49491	1.8e-19	4.27e-17	6.6729
204959_at	MNDA	1.49468	2.22e-09	1.25e-08	7.26308
204589_at	NUAK1	1.49441	3.38e-19	7.6e-17	7.74649
228964_at	PRDM1	1.49287	9.37e-10	5.95e-09	7.08875
202902_s_at	CTSS	1.49243	3.63e-10	2.67e-09	9.50452
218638_s_at	LOC100130872	1.49196	1.25e-17	1.67e-15	8.39595
205342_s_at	SULT1C2	1.4919	1.13e-06	3.22e-06	6.20375
209344_at	TPM4	1.49164	3.54e-17	4.04e-15	8.03559
223586_at	ARNTL2	1.49154	1.06e-18	2.07e-16	5.37195
242907_at	GBP2	1.49116	5.81e-11	5.76e-10	6.72908
213909_at	LRRC15	1.49064	4.34e-14	1.61e-12	6.46753
204972_at	OAS2	1.49057	1.42e-13	4.3e-12	6.50742
216235_s_at	EDNRA	1.4893	2.69e-18	4.56e-16	6.39248
224583_at	COTL1	1.4884	1.65e-12	3.17e-11	7.89018
215108_x_at	TOX3	1.48808	1.21e-08	5.51e-08	6.66877
1552502_s_at	RHBDL2	1.48789	4.89e-17	5.26e-15	4.02087
239381_at	KLK7	1.48768	2.4e-09	1.33e-08	6.88629
208596_s_at	UGT1A1	1.48746	1.02e-06	2.95e-06	6.50034
201890_at	RRM2	1.48548	2.34e-10	1.84e-09	6.93493
203382_s_at	APOE	1.48481	3.51e-11	3.82e-10	8.20623
214511_x_at	FCGR1B	1.48465	1.34e-11	1.73e-10	6.63335
204641_at	NEK2	1.48277	3.21e-13	8.45e-12	5.21398
213869_x_at	THY1	1.48265	6.45e-17	6.7e-15	8.03765
222592_s_at	ACSL5	1.4809	4.92e-08	1.9e-07	7.80385
212588_at	PTPRC	1.48047	7.09e-07	2.11e-06	8.17902
200644_at	MARCKSL1	1.48029	2.22e-18	3.89e-16	9.24542
225464_at	FRMD6	1.4801	3.51e-15	1.95e-13	8.50589
222646_s_at	ERO1L	1.47926	5.07e-14	1.84e-12	8.1013
214807_at	LOC100509635	1.47798	4.68e-14	1.72e-12	6.50336
222409_at	CORO1C	1.47664	4.18e-15	2.27e-13	7.95507
206796_at	WISP1	1.47582	8.43e-17	8.35e-15	4.90369
227177_at	CORO2A	1.47528	7.46e-10	4.9e-09	6.05545
208555_x_at	CST2	1.47421	2.55e-14	1.03e-12	6.63482
201147_s_at	TIMP3	1.47353	9.9e-14	3.23e-12	8.52458
201108_s_at	THBS1	1.47322	1.38e-11	1.78e-10	8.26128
227059_at	GPC6	1.47266	4.83e-13	1.17e-11	7.43035
225687_at	FAM83D	1.47207	7.96e-10	5.18e-09	5.98059
223463_at	RAB23	1.46996	4.62e-15	2.48e-13	7.80553
201474_s_at	ITGA3	1.46895	4.49e-18	7.03e-16	6.77355
211966_at	COL4A2	1.46809	7.95e-14	2.67e-12	7.97694
202628_s_at	SERPINE1	1.46789	6.39e-08	2.41e-07	8.22491
213664_at	SLC1A1	1.46683	9.07e-09	4.25e-08	7.06964
209396_s_at	CHI3L1	1.4668	1.79e-09	1.03e-08	6.75477
224911_s_at	DCBLD2	1.4652	3.67e-17	4.15e-15	6.95491
201169_s_at	BHLHE40	1.46502	5.43e-20	1.54e-17	7.24353
216973_s_at	HOXB7	1.46498	6.44e-21	2.36e-18	7.05361
200600_at	MSN	1.46493	1.39e-13	4.23e-12	9.84053
202729_s_at	LTBP1	1.46437	8.88e-20	2.35e-17	8.34121
1556821_x_at	DLEU2	1.46328	3.3e-09	1.76e-08	6.89882
210827_s_at	ELF3	1.4629	3.23e-11	3.57e-10	8.75637
209474_s_at	ENTPD1	1.45931	5.9e-14	2.09e-12	6.45412
230836_at	ST8SIA4	1.45874	1.16e-08	5.29e-08	5.92322
233109_at	COL12A1	1.45839	1.17e-12	2.39e-11	5.61944
205064_at	SPRR1B	1.45808	6.86e-07	2.05e-06	4.50744
224733_at	CMTM3	1.45776	1.7e-18	3.06e-16	8.02155
212012_at	PXDN	1.45672	2.34e-12	4.22e-11	8.04008
31845_at	ELF4	1.45636	1.28e-14	5.8e-13	6.80545
231956_at	RNF213	1.45623	1.53e-15	9.72e-14	7.24467
226189_at	ITGB8	1.45399	3.32e-11	3.65e-10	8.99603
213139_at	SNAI2	1.45385	2.28e-11	2.68e-10	8.29498
213503_x_at	ANXA2	1.45302	1.49e-24	2.09e-21	12.11
227231_at	KIAA1211	1.45243	1.13e-11	1.51e-10	4.45258
218871_x_at	CSGALNACT2	1.45145	1.54e-16	1.4e-14	7.99967
222077_s_at	RACGAP1	1.4512	2.45e-15	1.44e-13	6.67633
225189_s_at	RAPH1	1.4501	3.65e-15	2.01e-13	7.58834
222830_at	GRHL1	1.44936	1.79e-14	7.71e-13	6.04457
202669_s_at	EFNB2	1.44833	3.92e-15	2.15e-13	7.1039
1555420_a_at	KLF7	1.44688	1.23e-18	2.33e-16	6.29237
224916_at	TMEM173	1.44648	1.04e-15	7.01e-14	6.9287
200839_s_at	CTSB	1.44643	7.7e-17	7.74e-15	11.2237
209732_at	CLEC2B	1.44519	1.08e-09	6.73e-09	8.56709
91826_at	EPS8L1	1.44399	7.38e-16	5.26e-14	7.03721
229491_at	SLC9B2	1.44334	1.75e-19	4.19e-17	6.3148
238021_s_at	CRNDE	1.44311	5.06e-11	5.14e-10	6.24466
204401_at	KCNN4	1.44106	2.4e-18	4.11e-16	6.04283
203001_s_at	STMN2	1.44102	1.73e-08	7.53e-08	6.19956
226142_at	GLIPR1	1.44067	1.29e-09	7.82e-09	6.91277
201287_s_at	SDC1	1.43958	8.16e-21	2.88e-18	8.60798
201005_at	CD9	1.43927	3.02e-20	8.99e-18	10.097
223361_at	ABRACL	1.43863	3.12e-12	5.36e-11	7.45866
238478_at	BNC2	1.43841	1.05e-11	1.43e-10	6.49819
222450_at	PMEPA1	1.43688	6.61e-15	3.36e-13	9.3597
203767_s_at	STS	1.43682	1.01e-17	1.4e-15	6.26493
205680_at	MMP10	1.43581	1.01e-07	3.63e-07	4.76223
1553613_s_at	FOXC1	1.43538	5.24e-10	3.65e-09	6.68055
206715_at	TFEC	1.43491	4.27e-10	3.07e-09	5.12106
222392_x_at	PERP	1.43229	1.44e-11	1.85e-10	10.5879
226086_at	SYT13	1.43181	1.73e-09	1e-08	8.38209
202953_at	C1QB	1.43079	1.23e-07	4.3e-07	8.82385
222235_s_at	CSGALNACT2	1.42967	1.02e-15	6.89e-14	8.04545
210139_s_at	PMP22	1.4294	9.9e-12	1.36e-10	9.56885
208170_s_at	TRIM31	1.42917	3.69e-07	1.17e-06	4.59268
214710_s_at	CCNB1	1.42896	2.61e-13	7.14e-12	5.78196
238756_at	GAS2L3	1.42843	2.38e-12	4.28e-11	5.86054
226576_at	ARHGAP26	1.42789	1.57e-16	1.42e-14	6.07652
204319_s_at	RGS10	1.42784	8.92e-11	8.2e-10	7.98423
212077_at	CALD1	1.42776	7.85e-16	5.54e-14	11.2533
205453_at	HOXB2	1.42739	8.37e-17	8.3e-15	7.27268
228573_at	ANTXR2	1.42582	3.9e-16	3.07e-14	7.07185
204446_s_at	ALOX5	1.42543	4.81e-14	1.76e-12	9.01571
227995_at	LOC100509635	1.42495	3.21e-13	8.46e-12	6.83996
229450_at	IFIT3	1.4248	1.17e-11	1.55e-10	8.24245
203699_s_at	DIO2	1.4237	2.11e-14	8.88e-13	5.53644
213566_at	RNASE6	1.4234	1.51e-09	8.95e-09	7.84574
1555136_at	FGD6	1.42267	1.67e-17	2.15e-15	4.70447
237183_at	GALNT5	1.42215	2.89e-12	5.01e-11	4.66387
212481_s_at	TPM4	1.42208	8.29e-18	1.19e-15	7.82904
213703_at	LINC00342	1.42152	1.01e-14	4.78e-13	7.23274
208747_s_at	C1S	1.42142	5.58e-12	8.56e-11	10.7569
225021_at	ZNF532	1.41994	2.69e-16	2.24e-14	6.71915
224996_at	ASPH	1.41927	5.26e-16	3.94e-14	7.9391
223595_at	TMEM133	1.41925	2.23e-12	4.04e-11	5.25102
1553678_a_at	ITGB1	1.41816	9.94e-17	9.63e-15	9.88263
222088_s_at	SLC2A14	1.41787	4.26e-12	6.9e-11	7.44999
204232_at	FCER1G	1.41704	2.05e-09	1.17e-08	8.38427
225056_at	SIPA1L2	1.41655	2.53e-13	6.99e-12	7.27636
225353_s_at	C1QC	1.41575	3.24e-08	1.31e-07	9.02168
227862_at	TRNP1	1.41539	4.87e-14	1.78e-12	7.58019
219947_at	CLEC4A	1.41538	1.26e-11	1.65e-10	5.85653
208636_at	ACTN1	1.4153	1.07e-20	3.6e-18	10.015
219054_at	NPR3	1.41513	4.45e-15	2.4e-13	6.96128
219476_at	C1orf116	1.41452	1.55e-10	1.3e-09	7.3779
240868_at	LOC100129406	1.41266	1.81e-17	2.3e-15	5.35198
203764_at	DLGAP5	1.41219	2.4e-12	4.3e-11	4.85925
238567_at	SGPP2	1.41182	2.39e-14	9.8e-13	5.94066
219936_s_at	GPR87	1.41135	2.88e-09	1.56e-08	3.87391
204255_s_at	VDR	1.41066	4.27e-11	4.47e-10	6.42102
205559_s_at	PCSK5	1.41062	1.12e-09	6.95e-09	6.62965
206420_at	IGSF6	1.40848	7.21e-10	4.77e-09	6.29193
224209_s_at	GDA	1.40767	3.25e-06	8.49e-06	6.68264
201744_s_at	LUM	1.40713	2.06e-14	8.67e-13	11.5076
214701_s_at	FN1	1.40687	1.13e-14	5.23e-13	7.26259
239273_s_at	MMP28	1.40655	4.87e-13	1.18e-11	5.69987
229947_at	PI15	1.40623	1.61e-08	7.08e-08	5.44752
208637_x_at	ACTN1	1.40541	3e-21	1.22e-18	8.7875
213094_at	GPR126	1.40535	1.18e-11	1.57e-10	6.65754
1555564_a_at	CFI	1.40522	1.24e-11	1.63e-10	7.92321
213418_at	HSPA6	1.40493	5.7e-09	2.83e-08	7.13986
212473_s_at	MICAL2	1.40483	1.02e-20	3.49e-18	9.09014
221665_s_at	EPS8L1	1.40472	2.03e-13	5.82e-12	6.23913
225102_at	MGLL	1.40304	8.22e-16	5.74e-14	7.87774
226000_at	CTTNBP2NL	1.40251	3.65e-19	8.14e-17	8.20204
215719_x_at	FAS	1.40236	1.24e-12	2.49e-11	6.37279
219429_at	FA2H	1.40173	4.13e-10	2.98e-09	6.7713
202869_at	OAS1	1.40014	7.72e-13	1.71e-11	7.20283
210643_at	TNFSF11	1.40009	6.13e-10	4.16e-09	4.78707
219032_x_at	OPN3	1.39968	1.17e-17	1.59e-15	7.67882
203700_s_at	DIO2	1.39835	5.97e-18	9.09e-16	5.7038
219778_at	ZFPM2	1.39774	9.07e-10	5.78e-09	5.90345
206994_at	CST4	1.39684	1.49e-15	9.55e-14	7.43644
37512_at	HSD17B6	1.39682	3.74e-09	1.96e-08	4.36191
218051_s_at	NT5DC2	1.39606	1.99e-19	4.68e-17	6.45372
227300_at	TMEM119	1.39596	2.72e-10	2.08e-09	6.64999
213422_s_at	MXRA8	1.39515	6.49e-18	9.72e-16	8.43437
242722_at	LMO7	1.39488	1.53e-11	1.93e-10	7.8425
232105_at	BLACAT1	1.39467	4.51e-14	1.67e-12	5.39709
219911_s_at	SLCO4A1	1.39439	1.19e-11	1.57e-10	6.46655
201162_at	IGFBP7	1.39401	5.8e-15	3.02e-13	12.0928
201505_at	LAMB1	1.39374	1.12e-13	3.57e-12	8.89721
201201_at	CSTB	1.39203	2.27e-21	9.68e-19	10.8099
214059_at	IFI44	1.39187	5.66e-15	2.95e-13	6.27834
221058_s_at	CKLF	1.38983	2.46e-20	7.52e-18	7.40162
204698_at	ISG20	1.38837	1.82e-08	7.86e-08	7.45966
202686_s_at	AXL	1.38789	1.03e-13	3.33e-12	8.0952
227372_s_at	BAIAP2L1	1.38786	6.71e-10	4.49e-09	7.76971
221485_at	B4GALT5	1.38725	3.29e-17	3.84e-15	8.35818
227889_at	LPCAT2	1.38677	2.22e-18	3.89e-16	6.52509
219383_at	PRR5L	1.38657	5.61e-14	2.01e-12	5.09581
213274_s_at	CTSB	1.38526	1.15e-15	7.62e-14	8.38461
209035_at	MDK	1.38434	1.12e-14	5.2e-13	7.79148
217744_s_at	PERP	1.38378	6.41e-11	6.23e-10	9.16991
216942_s_at	CD58	1.38354	2.2e-15	1.31e-13	7.19519
226837_at	SPRED1	1.38328	5.86e-14	2.08e-12	7.40232
209723_at	SERPINB9	1.38175	6.74e-09	3.27e-08	7.80252
230071_at	2014-01-09	1.38163	4.2e-11	4.42e-10	6.98325
228729_at	CCNB1	1.38139	6.81e-13	1.54e-11	4.53901
210427_x_at	ANXA2	1.38117	1.77e-24	2.42e-21	12.2806
204416_x_at	APOC1	1.38099	1.26e-10	1.09e-09	8.30732
205425_at	HIP1	1.37788	7.41e-15	3.68e-13	6.16576
220092_s_at	ANTXR1	1.37774	9.4e-19	1.86e-16	5.25783
201088_at	KPNA2	1.37754	5.31e-15	2.8e-13	8.96302
218585_s_at	DTL	1.37607	1.19e-11	1.57e-10	5.30528
209365_s_at	ECM1	1.37576	7.55e-18	1.1e-15	7.66773
232530_at	PLD1	1.3753	2.53e-14	1.03e-12	5.31519
225381_at	MIR100HG	1.37448	9.84e-11	8.88e-10	6.8662
218677_at	S100A14	1.37433	3.81e-10	2.78e-09	7.41944
208788_at	ELOVL5	1.37432	1.62e-11	2.03e-10	9.10727
227998_at	S100A16	1.3743	2.18e-19	5.09e-17	9.71757
230000_at	RNF213	1.37425	7.81e-14	2.64e-12	7.20705
227371_at	BAIAP2L1	1.37367	2.52e-13	6.95e-12	6.73346
237159_x_at	AP1S3	1.37309	2.8e-17	3.37e-15	4.99021
203935_at	ACVR1	1.37284	2.65e-21	1.12e-18	8.33152
213923_at	RAP2B	1.37242	3.39e-17	3.92e-15	7.98686
203153_at	IFIT1	1.37233	1.64e-11	2.05e-10	7.91446
217771_at	GOLM1	1.37233	4.95e-12	7.78e-11	9.1491
213988_s_at	SAT1	1.37151	6.92e-13	1.56e-11	10.5703
201125_s_at	ITGB5	1.37126	6.77e-24	7.12e-21	9.26011
205421_at	SLC22A3	1.37085	3.94e-12	6.46e-11	4.15606
209924_at	CCL18	1.37003	3.28e-08	1.32e-07	7.91097
219404_at	EPS8L3	1.36912	1.94e-07	6.55e-07	6.32809
1552703_s_at	CARD16	1.36838	2.31e-07	7.63e-07	7.13795
218232_at	C1QA	1.36819	2.44e-07	8.01e-07	9.04215
205538_at	CORO2A	1.36781	2.54e-09	1.4e-08	5.49996
201590_x_at	ANXA2	1.36758	2.93e-24	3.44e-21	12.2968
213975_s_at	LYZ	1.36735	7.72e-10	5.05e-09	11.7242
204713_s_at	F5	1.36568	1.21e-12	2.45e-11	6.74618
219630_at	PDZK1IP1	1.36524	1.71e-08	7.44e-08	8.05345
201641_at	BST2	1.3651	1.03e-13	3.33e-12	8.25049
201428_at	CLDN4	1.36458	2.96e-13	7.9e-12	7.05462
216899_s_at	SKAP2	1.36383	9.59e-15	4.59e-13	7.22478
209900_s_at	SLC16A1	1.36381	8.49e-11	7.85e-10	5.46183
235296_at	EIF5A2	1.36361	1.85e-20	5.81e-18	5.51444
1555724_s_at	TAGLN	1.36187	7.86e-11	7.38e-10	10.6373
205786_s_at	ITGAM	1.3611	6.86e-13	1.55e-11	6.93427
203706_s_at	FZD7	1.36022	2.17e-11	2.57e-10	6.85949
212646_at	RFTN1	1.35954	1.1e-11	1.48e-10	8.29614
213258_at	TFPI	1.35949	7.89e-11	7.4e-10	9.0458
210170_at	PDLIM3	1.35878	8.9e-10	5.69e-09	6.59718
205648_at	WNT2	1.35872	1.02e-16	9.82e-15	6.41448
226435_at	PAPLN	1.35828	3.87e-08	1.53e-07	6.47095
216971_s_at	PLEC	1.35811	1.75e-17	2.24e-15	6.63767
227196_at	RHPN2	1.35802	1.43e-09	8.57e-09	7.82873
202052_s_at	RAI14	1.35764	3.53e-17	4.03e-15	8.18605
221011_s_at	LBH	1.35635	5.86e-17	6.21e-15	7.39333
225612_s_at	B3GNT5	1.35623	2.44e-11	2.83e-10	8.12554
219529_at	CLIC3	1.35599	8.23e-11	7.67e-10	5.94175
204994_at	MX2	1.35567	1.38e-15	8.91e-14	7.3335
202006_at	PTPN12	1.35541	4.08e-17	4.53e-15	8.83423
203936_s_at	MMP9	1.35495	7.21e-08	2.68e-07	7.31656
225227_at	SKIL	1.35484	2.1e-15	1.27e-13	9.11889
209146_at	MSMO1	1.35472	2.61e-15	1.52e-13	8.47818
1555812_a_at	ARHGDIB	1.35462	7.36e-08	2.73e-07	8.91974
206560_s_at	MIA	1.35441	2.63e-11	3.01e-10	6.53386
226364_at	HIP1	1.35399	2.07e-17	2.59e-15	6.37165
225750_at	ERO1L	1.35177	8.26e-21	2.9e-18	8.71452
230748_at	SLC16A6	1.35053	9.34e-11	8.53e-10	5.66733
1554452_a_at	HILPDA	1.34895	4.35e-13	1.08e-11	7.56465
226275_at	MXD1	1.34787	7.56e-11	7.15e-10	7.31825
212764_at	LOC100996668	1.34698	6.33e-12	9.48e-11	8.70038
211762_s_at	KPNA2	1.34659	7.68e-15	3.8e-13	8.48362
221210_s_at	NPL	1.34615	1.78e-09	1.03e-08	6.77061
226372_at	CHST11	1.34509	3.76e-15	2.06e-13	7.33041
228608_at	NALCN	1.34455	2.74e-11	3.12e-10	5.89888
230252_at	LPAR5	1.34434	6.21e-11	6.07e-10	6.03049
204825_at	MELK	1.34334	2.95e-13	7.88e-12	6.38768
38241_at	BTN3A3	1.34321	4.07e-09	2.11e-08	6.23591
210117_at	SPAG1	1.34187	4.73e-16	3.62e-14	5.57135
1555229_a_at	C1S	1.34119	2.02e-07	6.77e-07	8.82086
203755_at	BUB1B	1.34067	1.14e-12	2.34e-11	5.8432
204279_at	PSMB9	1.34043	1.1e-08	5.05e-08	8.3033
203305_at	F13A1	1.34011	2.12e-07	7.06e-07	8.56649
230722_at	BNC2	1.34008	7.09e-11	6.78e-10	6.47936
242234_at	XAF1	1.339	2.89e-16	2.37e-14	5.94477
228128_x_at	PAPPA	1.33895	2.15e-11	2.55e-10	6.14446
208025_s_at	HMGA2	1.33846	2.39e-09	1.33e-08	4.58815
221773_at	ELK3	1.3374	2.75e-14	1.1e-12	8.44527
200697_at	HK1	1.33724	3.71e-16	2.95e-14	8.91032
210423_s_at	SLC11A1	1.33688	5.55e-14	1.99e-12	6.13246
201579_at	FAT1	1.33656	7.66e-16	5.43e-14	8.65489
223204_at	FAM198B	1.33599	4.64e-12	7.39e-11	9.30143
205990_s_at	WNT5A	1.3357	2.36e-14	9.72e-13	7.51724
212687_at	LIMS1	1.33396	1.26e-16	1.17e-14	9.51109
202273_at	PDGFRB	1.33377	9.46e-15	4.54e-13	8.268
217733_s_at	TMSB10	1.33358	4.45e-19	9.58e-17	12.7093
223501_at	TNFSF13B	1.33304	1.39e-10	1.19e-09	8.07181
226899_at	UNC5B	1.33112	7.52e-18	1.1e-15	6.80355
206571_s_at	MAP4K4	1.33079	5.9e-23	4.61e-20	7.38408
202663_at	WIPF1	1.3298	1.07e-09	6.68e-09	5.94373
211795_s_at	FYB	1.32976	1.55e-07	5.33e-07	6.94587
231775_at	TNFRSF10A	1.32973	1.39e-14	6.23e-13	6.99847
206364_at	KIF14	1.32949	2.08e-15	1.26e-13	5.37706
231130_at	FKBP7	1.32914	3.49e-14	1.34e-12	6.10407
203044_at	CHSY1	1.32826	1.05e-12	2.19e-11	8.80329
213857_s_at	CD47	1.32818	3.66e-18	5.94e-16	9.3698
224560_at	TIMP2	1.32795	2.18e-15	1.3e-13	10.3869
238577_s_at	TSHZ2	1.32792	4.94e-11	5.04e-10	6.91184
218400_at	OAS3	1.32757	2.36e-16	2e-14	7.24668
223502_s_at	TNFSF13B	1.32739	3.95e-10	2.87e-09	8.1377
205455_at	MST1R	1.32729	8.93e-14	2.96e-12	6.55441
223939_at	SUCNR1	1.32648	8.39e-09	3.97e-08	5.59835
211002_s_at	TRIM29	1.32422	1.39e-12	2.74e-11	6.62399
225548_at	LOC100996628	1.32371	1.02e-11	1.4e-10	7.56971
219181_at	LIPG	1.32324	5e-12	7.84e-11	5.39699
1558828_s_at	AC131025.8	1.32302	3.57e-09	1.88e-08	6.61393
206070_s_at	EPHA3	1.32147	1.23e-06	3.5e-06	6.5118
204533_at	CXCL10	1.32109	2.14e-08	9.08e-08	7.34253
228585_at	ENTPD1	1.3208	8.35e-13	1.81e-11	5.53975
224002_s_at	FKBP7	1.3202	1.32e-16	1.23e-14	6.33964
57588_at	SLC24A3	1.31854	1.12e-18	2.16e-16	6.37161
224941_at	PAPPA	1.31824	2.16e-11	2.56e-10	5.98594
232151_at	MACC1	1.31803	1.74e-11	2.14e-10	6.12846
224817_at	SH3PXD2A	1.31775	6.97e-17	7.14e-15	8.70979
206414_s_at	ASAP2	1.3176	2.68e-24	3.26e-21	8.25202
218186_at	RAB25	1.31719	2.99e-08	1.22e-07	8.32548
239286_at	CDH11	1.31521	1.58e-16	1.42e-14	5.89933
212136_at	ATP2B4	1.31478	1.79e-15	1.11e-13	7.8982
201063_at	RCN1	1.31319	4.61e-17	5.01e-15	8.21118
205302_at	IGFBP1	1.31239	7.84e-07	2.32e-06	3.99999
210233_at	IL1RAP	1.31135	2.68e-13	7.31e-12	4.49023
223381_at	NUF2	1.31131	1.75e-11	2.16e-10	4.37626
213425_at	WNT5A	1.31114	2.97e-14	1.17e-12	6.63758
1557051_s_at	HOTAIRM1	1.31073	9.27e-11	8.47e-10	5.96737
226122_at	PLEKHG1	1.31003	3.62e-10	2.67e-09	6.37057
201422_at	IFI30	1.3097	1.08e-13	3.45e-12	10.2246
213413_at	STON1	1.3097	2.16e-10	1.71e-09	6.84945
201288_at	ARHGDIB	1.30937	4.46e-09	2.29e-08	9.83548
213797_at	RSAD2	1.30902	1.85e-14	7.95e-13	6.81713
236489_at	GPR110	1.30822	2.61e-10	2.01e-09	3.78611
219684_at	RTP4	1.30819	1.18e-18	2.27e-16	6.94859
203085_s_at	TGFB1	1.30784	5.83e-13	1.36e-11	7.40323
226136_at	GLIPR1	1.30752	1.05e-09	6.53e-09	6.83038
201920_at	SLC20A1	1.30747	2.19e-14	9.14e-13	9.02814
228532_at	C1orf162	1.30695	1.92e-08	8.27e-08	7.51476
215617_at	SPATS2L	1.30678	1.35e-13	4.14e-12	5.63099
208782_at	FSTL1	1.30676	8.57e-12	1.21e-10	10.2415
225790_at	MSRB3	1.30663	2.09e-11	2.5e-10	6.13073
210663_s_at	KYNU	1.3058	9.42e-15	4.52e-13	6.60149
227529_s_at	AKAP12	1.30305	2.82e-07	9.15e-07	5.90394
203148_s_at	TRIM14	1.30267	1.12e-10	9.87e-10	7.70237
1569150_x_at	PDLIM7	1.30238	8.07e-18	1.16e-15	6.35751
243409_at	FOXL1	1.30204	1.5e-15	9.56e-14	5.03552
203000_at	STMN2	1.30116	2.83e-07	9.18e-07	6.92029
202464_s_at	PFKFB3	1.29997	1.52e-11	1.93e-10	8.18777
212746_s_at	CEP170	1.29975	1.05e-16	1e-14	7.37055
204444_at	KIF11	1.29955	1.31e-11	1.71e-10	4.68998
209457_at	DUSP5	1.2994	7.9e-10	5.15e-09	7.13889
243940_at	TSHZ2	1.29906	6.05e-11	5.94e-10	5.52488
228628_at	SRGAP2C	1.29897	7.77e-16	5.49e-14	6.78311
201667_at	GJA1	1.29895	6.94e-10	4.62e-09	9.84624
209604_s_at	GATA3	1.29802	1.25e-10	1.08e-09	6.91511
202068_s_at	LDLR	1.29788	2.18e-11	2.58e-10	8.97665
206084_at	PTPRR	1.29779	1.36e-09	8.18e-09	4.2141
228302_x_at	CAMK2N1	1.29767	1.56e-11	1.96e-10	5.42449
204026_s_at	ZWINT	1.29744	4.73e-12	7.5e-11	6.88267
226077_at	RNF145	1.29736	6.09e-15	3.14e-13	9.47831
201601_x_at	IFITM1	1.29701	2.13e-11	2.54e-10	10.0543
227036_at	RASAL2	1.29697	1.07e-21	4.85e-19	6.94148
218182_s_at	CLDN1	1.29603	2.57e-10	1.99e-09	6.47521
202465_at	PCOLCE	1.29447	9.22e-12	1.28e-10	8.87587
203313_s_at	TGIF1	1.29424	5.51e-22	2.87e-19	7.83559
221676_s_at	CORO1C	1.29366	8.23e-16	5.74e-14	8.48799
221698_s_at	CLEC7A	1.29353	6.54e-11	6.33e-10	7.96432
202609_at	EPS8	1.29327	1.61e-15	1.01e-13	9.32344
219655_at	C7orf10	1.29326	2.26e-14	9.37e-13	6.19099
204895_x_at	MUC4	1.29303	7.26e-08	2.7e-07	4.90599
208659_at	CLIC1	1.29264	1.57e-20	5.12e-18	10.6681
209950_s_at	VILL	1.29252	7.94e-10	5.17e-09	6.85317
227850_x_at	CDC42EP5	1.2922	3.49e-09	1.85e-08	7.64376
211709_s_at	CLEC11A	1.29199	5.23e-13	1.25e-11	7.25749
226350_at	CHML	1.29126	5.63e-16	4.18e-14	6.7407
205660_at	OASL	1.29098	2.39e-14	9.82e-13	5.88638
202620_s_at	PLOD2	1.28976	5.9e-15	3.05e-13	8.49548
227236_at	TSPAN2	1.28861	5.03e-11	5.11e-10	6.11897
228365_at	CPNE8	1.28834	6.02e-17	6.34e-15	5.95636
1553589_a_at	PDZK1IP1	1.28628	5.74e-09	2.85e-08	8.11488
202748_at	GBP2	1.28538	6.02e-13	1.39e-11	8.03753
204774_at	EVI2A	1.28503	1.07e-07	3.81e-07	7.29886
217591_at	SKIL	1.28452	2.85e-16	2.35e-14	8.31341
214022_s_at	IFITM1	1.28373	1.03e-11	1.41e-10	10.061
231832_at	GALNT4	1.28323	5.95e-13	1.38e-11	7.93619
1556423_at	VASH1	1.2828	8.07e-12	1.15e-10	4.86124
204749_at	NAP1L3	1.28253	3.78e-09	1.98e-08	5.80886
228280_at	ZC3HAV1L	1.28238	1.58e-16	1.42e-14	7.77598
227697_at	SOCS3	1.28222	1.63e-07	5.6e-07	8.0124
1553530_a_at	ITGB1	1.28218	6.69e-17	6.9e-15	9.64098
217196_s_at	CAMSAP2	1.28121	5.43e-16	4.05e-14	6.75445
226789_at	EMB	1.28067	2.36e-08	9.89e-08	8.02221
205490_x_at	GJB3	1.28052	1.66e-20	5.34e-18	6.5576
229723_at	TAGAP	1.2798	3.16e-06	8.27e-06	6.39877
1566764_at	MACC1	1.27964	2.3e-09	1.29e-08	5.74463
201262_s_at	BGN	1.27869	7.76e-12	1.11e-10	7.93627
224795_x_at	IGK	1.27819	1.67e-06	4.64e-06	12.9992
200625_s_at	CAP1	1.27796	1.21e-16	1.13e-14	10.5609
227041_at	SESTD1	1.27743	8.88e-22	4.15e-19	6.45931
203455_s_at	SAT1	1.27634	7.38e-13	1.65e-11	11.0773
235463_s_at	CERS6	1.27627	1.81e-14	7.82e-13	5.47261
203964_at	NMI	1.27546	5.76e-16	4.26e-14	8.44737
203370_s_at	PDLIM7	1.27529	2.18e-15	1.3e-13	6.85642
201340_s_at	ENC1	1.2748	5.4e-13	1.28e-11	7.75332
226534_at	KITLG	1.27446	1.29e-13	4e-12	8.44453
230424_at	NREP	1.27417	2.81e-17	3.37e-15	6.42143
222847_s_at	EGLN3	1.2737	2.14e-10	1.71e-09	6.19583
213150_at	HOXA10	1.27363	6.74e-11	6.5e-10	4.29497
218589_at	LPAR6	1.27359	2.89e-13	7.76e-12	8.09195
213746_s_at	FLNA	1.27354	9.03e-13	1.93e-11	8.27722
202498_s_at	SLC2A3	1.27311	8.03e-10	5.22e-09	6.69263
209911_x_at	HIST1H2BD	1.27281	2.4e-11	2.79e-10	7.91131
236561_at	TGFBR1	1.27235	4.81e-14	1.76e-12	7.27714
203238_s_at	NOTCH3	1.27235	2.54e-16	2.13e-14	7.46187
223176_at	KCTD20	1.27223	2.13e-12	3.89e-11	7.55114
218009_s_at	PRC1	1.27221	4.94e-15	2.63e-13	6.21196
219386_s_at	SLAMF8	1.27177	1.79e-11	2.2e-10	6.37469
204114_at	NID2	1.26985	2.98e-11	3.34e-10	7.68793
209473_at	ENTPD1	1.26974	1.24e-14	5.64e-13	7.7904
226084_at	MAP1B	1.26966	2.44e-09	1.35e-08	7.99188
203753_at	TCF4	1.26929	3.16e-10	2.37e-09	8.54485
213798_s_at	CAP1	1.26913	9.41e-17	9.18e-15	10.2048
231807_at	KIAA1217	1.26896	7.39e-20	2.02e-17	7.82828
224791_at	ASAP1	1.26859	1.33e-13	4.09e-12	8.12598
214290_s_at	HIST2H2AA3	1.26813	4.71e-13	1.15e-11	8.98794
229842_at	ELF3	1.26764	5.04e-08	1.94e-07	7.1959
229964_at	C9orf152	1.26757	1.3e-07	4.55e-07	6.08411
209679_s_at	SMAGP	1.26738	1.78e-18	3.19e-16	7.42324
207828_s_at	CENPF	1.26738	7.71e-15	3.81e-13	6.82589
226936_at	CENPW	1.26728	8.35e-13	1.81e-11	6.80159
214830_at	SLC38A6	1.26629	3.3e-15	1.85e-13	6.50532
1563209_a_at	MACROD2	1.26585	3.79e-10	2.77e-09	5.40494
230422_at	FPR3	1.26579	8.85e-10	5.66e-09	7.16481
210220_at	FZD2	1.26562	1.01e-19	2.59e-17	6.11597
209436_at	SPON1	1.26515	3.47e-08	1.39e-07	8.77233
235871_at	LIPH	1.26508	2.34e-12	4.22e-11	6.40664
202779_s_at	UBE2S	1.26372	2.23e-15	1.33e-13	7.06301
228143_at	CP	1.26329	6.11e-07	1.85e-06	5.71142
223378_at	GLIS2	1.26325	1.27e-15	8.33e-14	7.75162
238430_x_at	SLFN5	1.26272	2.06e-12	3.79e-11	8.19055
205263_at	BCL10	1.26246	7.37e-14	2.52e-12	8.28538
204007_at	FCGR3B	1.26238	2.68e-08	1.11e-07	6.90981
205618_at	PRRG1	1.26195	3.76e-18	6.08e-16	6.41745
225842_at	PHLDA1	1.26189	1.23e-15	8.17e-14	7.92536
240432_x_at	KLF7	1.26048	5.78e-15	3.01e-13	5.95989
218644_at	PLEK2	1.26018	4.69e-14	1.72e-12	7.63114
207996_s_at	LDLRAD4	1.25969	7.03e-11	6.73e-10	6.37776
226421_at	AMMECR1	1.25942	1.25e-17	1.67e-15	5.92188
209008_x_at	KRT8	1.2589	1.44e-09	8.62e-09	9.49288
226873_at	FAM63B	1.25864	1.52e-17	1.97e-15	7.07569
221059_s_at	COTL1	1.25799	7.8e-11	7.34e-10	8.79833
204363_at	F3	1.25778	1.35e-14	6.07e-13	8.97105
203416_at	CD53	1.25774	2.05e-07	6.86e-07	8.84478
216950_s_at	FCGR1A	1.25767	3.9e-11	4.16e-10	7.0992
214844_s_at	DOK5	1.25706	4.99e-12	7.83e-11	6.9866
206198_s_at	CEACAM7	1.25628	1.72e-06	4.75e-06	4.12424
229538_s_at	IQGAP3	1.25552	9.44e-16	6.48e-14	5.59477
210785_s_at	THEMIS2	1.25464	4.17e-08	1.64e-07	6.97915
235616_at	TSHZ2	1.25431	2.1e-10	1.68e-09	7.18714
201015_s_at	JUP	1.25429	6.86e-17	7.03e-15	8.47178
218779_x_at	EPS8L1	1.25368	9.84e-14	3.22e-12	6.73437
205700_at	HSD17B6	1.25342	1.26e-08	5.68e-08	5.13359
213880_at	LGR5	1.25324	7.61e-08	2.81e-07	4.36911
204345_at	COL16A1	1.25254	1.09e-15	7.3e-14	8.17084
1554195_a_at	C5orf46	1.25233	2.1e-11	2.51e-10	5.677
219279_at	DOCK10	1.25161	5.2e-07	1.59e-06	5.85785
1568574_x_at	SPP1	1.2511	6.8e-08	2.55e-07	4.58734
226069_at	PRICKLE1	1.25055	8.22e-11	7.66e-10	6.10917
209682_at	CBLB	1.25037	7.67e-12	1.11e-10	8.31195
212233_at	MAP1B	1.25034	1.16e-09	7.17e-09	7.90433
205349_at	GNA15	1.25029	4.09e-16	3.19e-14	6.40841
214500_at	H2AFY	1.24965	8.31e-12	1.18e-10	6.86422
201743_at	CD14	1.24938	2.4e-08	1e-07	8.84057
242271_at	SLC26A9	1.2491	2.95e-06	7.76e-06	5.26669
219403_s_at	HPSE	1.24905	1.03e-12	2.14e-11	5.68155
209040_s_at	PSMB8	1.249	3.78e-10	2.77e-09	8.28925
231579_s_at	TIMP2	1.24847	2.18e-15	1.31e-13	10.9384
213416_at	ITGA4	1.24844	2.27e-06	6.13e-06	6.30884
224793_s_at	TGFBR1	1.24783	9.02e-16	6.22e-14	8.48651
225502_at	DOCK8	1.24727	2.52e-07	8.28e-07	6.46777
219725_at	TREM2	1.24724	9.53e-15	4.57e-13	7.03741
221530_s_at	BHLHE41	1.24723	1.91e-13	5.52e-12	8.58923
217356_s_at	PGK1	1.24668	3.86e-13	9.78e-12	9.48725
202912_at	ADM	1.24639	1.51e-06	4.22e-06	8.36248
225008_at	ASPH	1.246	9.03e-18	1.27e-15	7.12672
224940_s_at	PAPPA	1.24588	7.75e-12	1.11e-10	5.95935
201189_s_at	ITPR3	1.24493	3.26e-17	3.81e-15	8.18018
201843_s_at	EFEMP1	1.24353	3.76e-08	1.5e-07	7.78567
202834_at	AGT	1.24336	4.2e-09	2.17e-08	7.00353
232304_at	PELI1	1.24279	1.34e-10	1.15e-09	7.96266
238013_at	PLEKHA2	1.24222	1.92e-08	8.23e-08	5.98561
219540_at	ZNF267	1.24202	3.53e-16	2.84e-14	6.62331
223492_s_at	LRRFIP1	1.24159	9.26e-13	1.97e-11	7.17039
224710_at	NARR	1.24138	6.28e-14	2.21e-12	7.70232
205529_s_at	RUNX1T1	1.24108	3.41e-09	1.81e-08	6.83629
208816_x_at	ANXA2P2	1.23982	2.95e-24	3.44e-21	9.96325
205266_at	LIF	1.23904	1.77e-13	5.19e-12	7.2071
226425_at	CLIP4	1.23874	5.94e-15	3.07e-13	7.5115
202007_at	NID1	1.23843	1.42e-09	8.48e-09	8.25023
227607_at	STAMBPL1	1.23831	6.3e-13	1.44e-11	7.21732
210889_s_at	FCGR2B	1.23798	9.64e-08	3.47e-07	6.8943
202870_s_at	CDC20	1.23784	1.48e-10	1.25e-09	5.85054
225645_at	EHF	1.23752	1.91e-07	6.45e-07	9.29216
205068_s_at	ARHGAP26	1.23714	2.44e-22	1.48e-19	6.73674
210830_s_at	PON2	1.23683	4.04e-16	3.17e-14	8.35835
203453_at	SCNN1A	1.23646	6.82e-08	2.56e-07	8.08951
1557432_at	RASAL2	1.23587	6.14e-14	2.16e-12	6.07896
205528_s_at	RUNX1T1	1.23584	8.74e-10	5.61e-09	5.81529
231270_at	CA13	1.2356	1.13e-10	9.94e-10	6.33858
222662_at	PPP1R3B	1.23496	5.74e-17	6.11e-15	7.03579
218847_at	IGF2BP2	1.23496	1.83e-14	7.86e-13	7.37488
213910_at	IGFBP7	1.23494	2.03e-13	5.83e-12	5.49534
202043_s_at	SMS	1.2348	2.56e-17	3.12e-15	8.01418
204787_at	VSIG4	1.23378	3.09e-08	1.26e-07	8.23279
211564_s_at	PDLIM4	1.23307	7.8e-13	1.72e-11	6.10311
230214_at	MRVI1	1.23292	2.74e-09	1.5e-08	6.6196
211075_s_at	CD47	1.23168	4.67e-16	3.58e-14	9.3259
222602_at	UBA6	1.23157	3.33e-14	1.29e-12	7.08924
203502_at	BPGM	1.23115	1.03e-17	1.42e-15	6.10791
214068_at	BEAN1	1.23022	5.52e-13	1.3e-11	4.0879
204682_at	LTBP2	1.22948	4.29e-12	6.94e-11	8.15904
204438_at	MRC1	1.22907	9.34e-07	2.72e-06	8.80863
211368_s_at	CASP1	1.22899	1.98e-06	5.41e-06	7.84915
206354_at	SLCO1B3	1.22857	1.25e-06	3.55e-06	4.14765
207808_s_at	PROS1	1.22749	7.11e-10	4.71e-09	7.89141
213446_s_at	IQGAP1	1.22588	1.49e-08	6.61e-08	7.37295
226107_at	C1GALT1	1.22571	3.37e-13	8.74e-12	6.33535
212013_at	PXDN	1.225	3.73e-11	4.01e-10	6.63933
214329_x_at	TNFSF10	1.22462	9.59e-12	1.33e-10	7.78377
211372_s_at	IL1R2	1.22395	4.59e-10	3.26e-09	5.74323
227068_at	PGK1	1.22375	8.48e-16	5.9e-14	7.71734
210675_s_at	PTPRR	1.22337	5.36e-10	3.71e-09	4.5366
226869_at	MEGF6	1.22309	3.72e-16	2.96e-14	6.46044
214660_at	ITGA1	1.22298	3.57e-10	2.63e-09	5.81398
209909_s_at	TGFB2	1.22292	2.83e-12	4.95e-11	4.22828
205174_s_at	QPCT	1.22284	9.8e-10	6.18e-09	7.0938
226961_at	PRR15	1.22222	7.29e-09	3.51e-08	5.81193
209642_at	BUB1	1.22208	9.5e-12	1.32e-10	4.4763
225188_at	RAPH1	1.22196	1.44e-14	6.38e-13	8.51252
227626_at	PAQR8	1.2219	2.98e-09	1.61e-08	6.18071
203603_s_at	ZEB2	1.22183	3.75e-08	1.49e-07	6.11936
200916_at	TAGLN2	1.2218	1.77e-19	4.23e-17	10.4419
213800_at	CFH	1.22156	2.78e-10	2.12e-09	7.92874
223690_at	LTBP2	1.22149	5.47e-12	8.42e-11	7.52924
234370_at	VSIG1	1.22111	9.95e-07	2.88e-06	4.90176
205027_s_at	MAP3K8	1.22109	1.06e-08	4.91e-08	6.79754
202458_at	PRSS23	1.22041	1.36e-14	6.12e-13	9.01499
222760_at	ZNF703	1.21916	7.36e-16	5.25e-14	6.9849
223158_s_at	NEK6	1.21908	1.3e-18	2.41e-16	7.40135
204146_at	RAD51AP1	1.21853	1.09e-11	1.47e-10	5.62698
232090_at	DNM3OS	1.21825	6.96e-08	2.6e-07	6.11435
202827_s_at	MMP14	1.21805	2.56e-18	4.37e-16	7.04604
206693_at	IL7	1.21791	7.84e-08	2.89e-07	5.09932
209324_s_at	RGS16	1.21738	9.81e-11	8.86e-10	6.43136
36711_at	MAFF	1.21728	8.13e-09	3.87e-08	9.1695
209619_at	CD74	1.21546	2.07e-08	8.82e-08	11.855
203381_s_at	APOE	1.21423	6.47e-09	3.16e-08	9.19649
222719_s_at	PDGFC	1.21392	1.97e-15	1.2e-13	7.03462
205907_s_at	OMD	1.21381	1.96e-06	5.36e-06	5.94527
218718_at	PDGFC	1.21354	2.09e-16	1.8e-14	9.59457
241898_at	LIPH	1.21345	2.3e-11	2.7e-10	5.05619
231779_at	IRAK2	1.21329	1.82e-16	1.6e-14	6.66824
232202_at	FAM83B	1.21308	1.26e-10	1.09e-09	5.7561
209882_at	RIT1	1.21225	4.51e-15	2.43e-13	6.70899
237094_at	FAM19A5	1.21224	1.12e-16	1.06e-14	4.46273
41660_at	CELSR1	1.21169	3.02e-18	5.03e-16	6.1256
227014_at	ASPHD2	1.21168	5.64e-13	1.32e-11	6.05492
200650_s_at	LDHA	1.21163	9.35e-15	4.5e-13	11.7655
223082_at	SH3KBP1	1.20978	2.3e-15	1.37e-13	8.6746
222859_s_at	DAPP1	1.20976	2.3e-09	1.29e-08	6.22626
213428_s_at	COL6A1	1.20966	6.36e-12	9.52e-11	9.88085
223672_at	SGIP1	1.20941	1.57e-17	2.03e-15	4.40871
201090_x_at	TUBA1B	1.20832	1.3e-15	8.47e-14	11.2795
202771_at	PIEZO1	1.20829	1.14e-17	1.55e-15	7.97921
217901_at	DSG2	1.20777	5.41e-09	2.7e-08	9.53656
228088_at	SESTD1	1.20753	3.92e-17	4.39e-15	5.84422
202708_s_at	HIST2H2BE	1.20734	1.01e-10	9.05e-10	6.18876
210559_s_at	CDK1	1.20684	5.66e-11	5.64e-10	6.08336
215243_s_at	GJB3	1.20663	2.81e-20	8.45e-18	6.4004
209773_s_at	RRM2	1.20654	3.49e-08	1.4e-07	7.23707
225265_at	RBMS1	1.20501	6.34e-10	4.28e-09	8.17861
220617_s_at	ZNF532	1.20497	1.9e-17	2.4e-15	7.01227
201876_at	PON2	1.20462	5.6e-17	5.98e-15	9.31814
221039_s_at	ASAP1	1.20434	3.27e-13	8.56e-12	7.15453
244050_at	PTPLAD2	1.20354	3.48e-09	1.84e-08	6.44271
202951_at	STK38	1.20335	3.01e-16	2.46e-14	8.71074
1555349_a_at	ITGB2	1.20292	2.85e-10	2.17e-09	7.71452
203695_s_at	DFNA5	1.20261	6.33e-14	2.22e-12	7.79023
207165_at	HMMR	1.20241	7.78e-10	5.08e-09	5.63639
202555_s_at	MYLK	1.20125	4.35e-08	1.7e-07	9.25466
1558732_at	MAP4K4	1.20096	2.62e-18	4.45e-16	6.3911
213646_x_at	TUBA1B	1.20012	2.08e-15	1.26e-13	11.5585
208103_s_at	ANP32E	1.19965	8.77e-14	2.91e-12	6.28877
224927_at	PPP1R18	1.19833	5.44e-12	8.38e-11	7.85462
1569149_at	PDLIM7	1.19828	1.07e-15	7.18e-14	6.04722
225835_at	SLC12A2	1.19816	4.72e-12	7.48e-11	7.90395
219315_s_at	TMEM204	1.19815	5.68e-13	1.33e-11	7.70866
212724_at	RND3	1.19755	1.49e-10	1.26e-09	8.8262
220988_s_at	C1QTNF3	1.19696	1.06e-12	2.21e-11	7.82568
205071_x_at	XRCC4	1.19675	1.4e-16	1.29e-14	6.20142
203407_at	PPL	1.19673	5.09e-14	1.85e-12	7.97111
226799_at	FGD6	1.19639	4.32e-22	2.36e-19	6.27704
200808_s_at	ZYX	1.19628	4.78e-14	1.75e-12	7.5972
1557049_at	BTBD19	1.19614	1.84e-15	1.14e-13	5.77651
220196_at	MUC16	1.19608	2.66e-07	8.67e-07	4.29438
219747_at	NDNF	1.19594	4.84e-12	7.62e-11	5.27127
209621_s_at	PDLIM3	1.195	5.52e-13	1.3e-11	8.29243
213275_x_at	CTSB	1.19464	4.74e-17	5.13e-15	10.2615
228706_s_at	CLDN23	1.19462	2.69e-11	3.07e-10	4.34304
202643_s_at	TNFAIP3	1.19445	7.28e-09	3.5e-08	7.74797
204404_at	SLC12A2	1.19363	8.1e-11	7.56e-10	7.57622
224937_at	PTGFRN	1.19262	3.72e-17	4.19e-15	8.24045
214435_x_at	RALA	1.19213	6.28e-16	4.59e-14	7.84559
213518_at	PRKCI	1.19194	2.95e-21	1.21e-18	7.30589
204337_at	RGS4	1.19056	4.78e-09	2.43e-08	7.33915
203554_x_at	PTTG1	1.19042	1.36e-11	1.76e-10	7.78495
217997_at	PHLDA1	1.18968	2.12e-10	1.7e-09	6.82057
217986_s_at	BAZ1A	1.18954	2.66e-11	3.04e-10	7.09055
219506_at	C1orf54	1.18938	1.19e-09	7.3e-09	8.19449
228956_at	UGT8	1.18912	6.88e-08	2.57e-07	6.28804
239332_at	LOC100506373	1.18848	1.68e-09	9.79e-09	5.67549
221019_s_at	COLEC12	1.18674	1.28e-08	5.79e-08	7.24231
218498_s_at	ERO1L	1.18639	6.09e-16	4.47e-14	7.33039
226430_at	RELL1	1.18598	2.44e-10	1.9e-09	8.34763
205579_at	HRH1	1.18591	7.71e-14	2.61e-12	5.73172
216252_x_at	FAS	1.18554	3.66e-11	3.95e-10	5.71884
228827_at	RUNX1T1	1.18517	4.13e-09	2.13e-08	6.93845
214981_at	POSTN	1.18516	8.58e-12	1.21e-10	3.95149
222872_x_at	NABP1	1.18512	8.58e-08	3.13e-07	7.40993
205419_at	GPR183	1.18482	7.77e-07	2.3e-06	7.71329
213603_s_at	RAC2	1.18282	8.3e-08	3.04e-07	8.89384
201185_at	HTRA1	1.18275	3.16e-14	1.23e-12	9.2999
238462_at	UBASH3B	1.18217	3.48e-10	2.57e-09	4.69707
230206_at	DOCK5	1.18199	6.94e-12	1.02e-10	7.77457
218319_at	PELI1	1.18095	3.36e-12	5.66e-11	8.62957
206595_at	CST6	1.1807	5.46e-08	2.09e-07	6.22247
203072_at	MYO1E	1.18039	1.23e-21	5.49e-19	6.70399
211651_s_at	LAMB1	1.18033	2.11e-13	6.02e-12	8.47857
228080_at	LAYN	1.17974	1.22e-13	3.82e-12	6.5749
209205_s_at	LMO4	1.17925	6.86e-17	7.03e-15	8.68489
205654_at	C4BPA	1.17851	4.71e-07	1.46e-06	6.40685
212242_at	TUBA4A	1.17739	7.73e-17	7.76e-15	8.16763
213288_at	MBOAT2	1.17721	8.68e-19	1.74e-16	6.63388
239196_at	ANKRD22	1.17706	8.01e-14	2.69e-12	6.76024
206600_s_at	SLC16A5	1.17679	6.35e-11	6.19e-10	6.36978
206448_at	ZNF365	1.17619	5.51e-13	1.3e-11	5.34532
235746_s_at	PLA2R1	1.17609	8.89e-15	4.32e-13	4.8341
200736_s_at	GPX1	1.17606	4.91e-16	3.74e-14	10.2245
224594_x_at	ACTB	1.17528	4.11e-16	3.21e-14	12.9946
220979_s_at	ST6GALNAC5	1.17475	6.89e-09	3.34e-08	4.59991
202503_s_at	KIAA0101	1.17393	8.06e-10	5.24e-09	7.88793
40472_at	LPCAT4	1.17387	1.22e-13	3.81e-12	7.15826
208436_s_at	IRF7	1.17372	4.03e-12	6.57e-11	6.76882
212647_at	RRAS	1.1732	2.77e-16	2.29e-14	7.78715
212386_at	TCF4	1.17314	2.79e-10	2.13e-09	9.89007
203923_s_at	CYBB	1.17291	9.35e-08	3.38e-07	7.4006
218788_s_at	SMYD3	1.1723	1.55e-19	3.77e-17	7.78477
202023_at	EFNA1	1.17089	1.71e-14	7.45e-13	8.12493
235458_at	HAVCR2	1.1705	2.36e-12	4.24e-11	7.08604
219892_at	TM6SF1	1.17045	3.82e-10	2.79e-09	6.17808
223854_at	PCDHB10	1.17038	9.85e-15	4.69e-13	4.45892
220014_at	PRR16	1.16966	9.69e-13	2.04e-11	4.38769
219648_at	MREG	1.16954	1.7e-17	2.17e-15	5.71519
220133_at	ODAM	1.16948	2.93e-07	9.47e-07	4.4235
221127_s_at	DKK3	1.16882	6.77e-13	1.53e-11	5.59751
201231_s_at	ENO1	1.16803	6.45e-15	3.29e-13	10.2283
203414_at	MMD	1.16793	3.59e-09	1.89e-08	8.34953
203895_at	PLCB4	1.16754	5.4e-09	2.7e-08	6.36344
1570259_at	LIMS1	1.16752	2.99e-14	1.18e-12	4.58513
225367_at	PGM2	1.16746	9.81e-15	4.67e-13	7.57648
218401_s_at	ZNF281	1.16678	2.43e-13	6.76e-12	6.45162
1552486_s_at	LACTB	1.16644	1.14e-13	3.6e-12	5.5567
201315_x_at	IFITM2	1.16585	2.29e-12	4.15e-11	10.6947
211750_x_at	TUBA1C	1.16576	2.35e-15	1.4e-13	11.349
221755_at	EHBP1L1	1.16572	5.21e-14	1.88e-12	6.58802
200638_s_at	YWHAZ	1.16509	4.75e-15	2.54e-13	10.1571
219909_at	MMP28	1.16404	2.33e-12	4.21e-11	4.68384
212985_at	APBB2	1.16376	1.48e-15	9.48e-14	7.49607
228152_s_at	DDX60L	1.16357	1.33e-14	5.99e-13	7.27572
210875_s_at	LOC100996668	1.16327	6.86e-09	3.33e-08	5.95364
1557079_at	ITGBL1	1.16317	1.98e-10	1.59e-09	4.10003
203708_at	PDE4B	1.16306	2.61e-06	6.94e-06	6.75792
218755_at	KIF20A	1.16285	4.05e-12	6.59e-11	5.17586
203693_s_at	E2F3	1.1626	4.23e-13	1.06e-11	6.69498
233587_s_at	SIPA1L2	1.16253	1.08e-13	3.45e-12	6.32628
236471_at	NFE2L3	1.16129	1.98e-15	1.21e-13	4.69859
230047_at	ARHGAP42	1.16088	1.27e-10	1.1e-09	4.99469
230318_at	SERPINA1	1.15999	1.54e-07	5.29e-07	6.0466
210052_s_at	TPX2	1.15974	2.36e-11	2.75e-10	6.19434
208892_s_at	DUSP6	1.1597	1.74e-10	1.44e-09	8.42475
227038_at	SGMS2	1.15927	1.83e-11	2.23e-10	7.89922
211058_x_at	TUBA1B	1.15838	3.59e-15	1.98e-13	11.6923
201508_at	IGFBP4	1.15776	3.26e-09	1.74e-08	9.24701
211896_s_at	DCN	1.15767	9.12e-08	3.3e-07	11.2784
228821_at	ST6GAL2	1.15763	1.2e-08	5.44e-08	3.6933
207266_x_at	RBMS1	1.15704	9.29e-12	1.29e-10	8.73627
231148_at	IGFL2	1.15697	2.93e-12	5.08e-11	6.34072
238996_x_at	ALDOA	1.15671	1.36e-12	2.69e-11	7.22697
202071_at	SDC4	1.15579	9.97e-19	1.95e-16	9.25686
202604_x_at	ADAM10	1.15482	1.28e-17	1.7e-15	6.62246
214374_s_at	PPFIBP1	1.15369	1.1e-12	2.27e-11	5.91986
201830_s_at	NET1	1.15314	2.21e-14	9.2e-13	8.65355
224392_s_at	OPN3	1.15251	7.59e-17	7.7e-15	5.46144
217717_s_at	YWHAB	1.15171	2.48e-11	2.87e-10	9.14907
239579_at	EPHX4	1.15153	1.53e-15	9.72e-14	3.67811
226763_at	SESTD1	1.15136	3.44e-17	3.96e-15	8.18326
217294_s_at	ENO1	1.15111	3.57e-10	2.63e-09	9.6561
227949_at	PHACTR3	1.15096	9.05e-08	3.28e-07	4.14457
213891_s_at	TCF4	1.15038	4.9e-09	2.48e-08	9.32467
213929_at	EXPH5	1.15005	3.49e-15	1.94e-13	4.74809
213562_s_at	SQLE	1.14826	1.82e-14	7.83e-13	4.34206
208836_at	ATP1B3	1.14821	3.6e-12	6.01e-11	9.71006
1567107_s_at	TPM4	1.14819	3.05e-17	3.62e-15	7.4147
205003_at	DOCK4	1.14777	2.76e-11	3.14e-10	7.33975
208851_s_at	THY1	1.14758	2.57e-12	4.55e-11	8.18663
91816_f_at	MEX3D	1.14734	9.06e-15	4.38e-13	5.27918
212636_at	QKI	1.14666	2.85e-08	1.17e-07	7.94178
202971_s_at	DYRK2	1.14639	5.3e-12	8.2e-11	7.18182
204944_at	PTPRG	1.14629	2.33e-16	1.98e-14	5.71129
231726_at	PCDHB14	1.14621	1.82e-12	3.43e-11	4.72521
235085_at	SGK223	1.14594	5.22e-13	1.25e-11	7.94656
204715_at	PANX1	1.14586	2.44e-14	9.98e-13	5.8037
218322_s_at	ACSL5	1.14559	1.36e-06	3.84e-06	7.46637
227379_at	MBOAT1	1.14522	2.19e-16	1.87e-14	6.26664
209676_at	TFPI	1.14508	3.38e-09	1.79e-08	6.13563
204913_s_at	SOX11	1.14478	2.49e-10	1.94e-09	3.60045
218404_at	SNX10	1.14369	4.87e-11	4.98e-10	7.70017
AFFX-HSAC07/X00351_M_at	ACTB	1.14331	3.16e-13	8.36e-12	12.0751
205404_at	HSD11B1	1.14305	3.95e-09	2.05e-08	6.76288
202637_s_at	ICAM1	1.14266	1.56e-10	1.3e-09	7.40445
207198_s_at	LIMS1	1.14244	2.38e-13	6.66e-12	8.37892
214085_x_at	GLIPR1	1.14232	1.8e-08	7.78e-08	8.15148
222633_at	TBL1XR1	1.14203	1.13e-10	9.98e-10	8.17574
205590_at	RASGRP1	1.14078	1.13e-08	5.16e-08	6.87027
224595_at	SLC44A1	1.14078	7.63e-17	7.72e-15	7.83526
202446_s_at	PLSCR1	1.14062	1.44e-14	6.38e-13	10.0504
227370_at	FAM171B	1.14002	1.04e-10	9.31e-10	6.00915
203788_s_at	SEMA3C	1.13967	7.8e-12	1.12e-10	5.57631
204989_s_at	ITGB4	1.13925	4.26e-11	4.47e-10	6.14121
226279_at	PRSS23	1.13896	1.16e-11	1.54e-10	8.54013
243140_at	ACTA2	1.13888	3.07e-06	8.06e-06	5.97229
242974_at	CD47	1.13855	5.08e-12	7.94e-11	6.26338
234942_s_at	DNTTIP1	1.13816	3.57e-18	5.82e-16	7.6526
202307_s_at	TAP1	1.13813	8.43e-13	1.82e-11	7.63688
202760_s_at	AKAP2	1.13802	1.12e-07	3.97e-07	7.97716
201697_s_at	DNMT1	1.13744	1.7e-12	3.23e-11	7.52209
211072_x_at	TUBA1B	1.13614	1.03e-15	6.98e-14	11.7032
238063_at	TMEM154	1.13605	7.53e-13	1.68e-11	5.87576
221538_s_at	PLXNA1	1.13595	1.1e-15	7.35e-14	7.67172
224894_at	YAP1	1.13552	6.73e-17	6.93e-15	8.8642
205016_at	TGFA	1.13539	1.09e-14	5.13e-13	7.18555
201720_s_at	LAPTM5	1.13536	3.2e-08	1.3e-07	9.3824
224917_at	MIR21	1.13419	1.19e-11	1.58e-10	10.9695
226552_at	IER5L	1.13326	3.77e-19	8.35e-17	6.74679
227966_s_at	CCDC74A	1.13305	2.76e-20	8.35e-18	5.91733
219148_at	PBK	1.13253	6.87e-07	2.05e-06	4.90035
219099_at	C12orf5	1.13208	3.22e-12	5.49e-11	6.66926
212573_at	ENDOD1	1.13152	3.91e-16	3.07e-14	7.35818
239108_at	FAR2	1.1314	2.4e-08	1e-07	5.01416
228121_at	TGFB2	1.13124	3.33e-12	5.62e-11	6.39233
203185_at	RASSF2	1.13113	5.69e-07	1.73e-06	7.31522
218502_s_at	TRPS1	1.13081	2.65e-13	7.25e-12	6.53551
217118_s_at	KIAA0930	1.13075	6.13e-16	4.49e-14	7.55324
230036_at	SAMD9L	1.13047	5.19e-11	5.25e-10	6.4073
227623_at	CACNA2D1	1.1304	3.97e-08	1.57e-07	6.84746
225973_at	TAP2	1.13033	6.51e-09	3.17e-08	7.26122
219908_at	DKK2	1.13031	1.94e-08	8.33e-08	4.1406
204924_at	TLR2	1.12988	9.15e-11	8.38e-10	7.81456
204780_s_at	FAS	1.12912	3.27e-12	5.54e-11	7.98409
200787_s_at	PEA15	1.1291	1.36e-14	6.12e-13	7.99142
212334_at	GNS	1.1285	4.97e-15	2.64e-13	9.3358
219756_s_at	POF1B	1.12847	9.17e-10	5.84e-09	6.1713
207034_s_at	GLI2	1.12818	1.23e-14	5.61e-13	5.52561
212765_at	CAMSAP2	1.12811	4.66e-15	2.5e-13	7.45845
AFFX-HSAC07/X00351_5_at	ACTB	1.12809	1.92e-11	2.32e-10	11.6308
227342_s_at	MYEOV	1.12784	3.65e-09	1.92e-08	6.37094
213867_x_at	ACTB	1.12743	4.17e-16	3.24e-14	13.0238
32069_at	N4BP1	1.12702	9.33e-14	3.08e-12	7.6142
202439_s_at	IDS	1.12687	7.45e-16	5.3e-14	6.73598
227742_at	CLIC6	1.12661	5.87e-09	2.9e-08	6.33658
205366_s_at	HOXB6	1.12616	3.16e-15	1.79e-13	5.88032
225303_at	KIRREL	1.12606	5.9e-12	8.97e-11	6.26185
209678_s_at	PRKCI	1.12593	1.98e-18	3.52e-16	9.05983
222810_s_at	RASAL2	1.12566	1.68e-22	1.08e-19	8.21671
224952_at	TANC2	1.12529	2.61e-17	3.17e-15	6.55089
209868_s_at	RBMS1	1.1252	2.11e-11	2.52e-10	8.69747
230875_s_at	ATP11A	1.12464	1.69e-15	1.05e-13	8.05869
221447_s_at	GLT8D2	1.12456	5.91e-12	8.98e-11	7.78426
226582_at	LOC400043	1.12302	4.06e-12	6.61e-11	7.48821
212190_at	SERPINE2	1.12265	6.61e-08	2.48e-07	8.59149
204891_s_at	LCK	1.12159	2.06e-06	5.61e-06	6.60599
219594_at	NINJ2	1.12155	1.41e-13	4.28e-12	6.55579
201212_at	LGMN	1.12155	3.22e-09	1.72e-08	9.32734
219574_at	2014-01-03	1.12095	1.12e-06	3.21e-06	6.13393
201510_at	ELF3	1.12034	1.34e-06	3.79e-06	7.58791
224823_at	MYLK	1.12033	1.61e-07	5.53e-07	9.765
212446_s_at	CERS6	1.1202	2.43e-13	6.76e-12	7.29492
241879_at	LPP	1.12006	8.11e-10	5.26e-09	8.14273
213652_at	PCSK5	1.12005	7.98e-10	5.19e-09	6.51666
212338_at	MYO1D	1.11937	2.12e-12	3.88e-11	7.36945
226795_at	LRCH1	1.11911	1.01e-13	3.27e-12	6.8585
1566901_at	TGIF1	1.11881	8.75e-14	2.91e-12	5.70225
203821_at	HBEGF	1.1185	5.88e-09	2.91e-08	7.47838
202234_s_at	SLC16A1	1.11833	3.09e-09	1.66e-08	5.09051
235457_at	MAML2	1.11822	7.74e-14	2.62e-12	7.91848
217497_at	TYMP	1.1181	4.33e-10	3.11e-09	5.70535
238327_at	ODF3B	1.11708	7.66e-13	1.7e-11	6.64708
230175_s_at	DCBLD2	1.11653	2.36e-11	2.75e-10	6.68707
218728_s_at	CNIH4	1.11645	1.25e-15	8.26e-14	7.3901
1553043_a_at	CD300LF	1.11468	9.05e-11	8.29e-10	6.69215
226184_at	FMNL2	1.11438	1.23e-14	5.58e-13	7.95679
225442_at	DDR2	1.11422	7.78e-10	5.08e-09	7.96348
235911_at	MFI2	1.11399	9.24e-14	3.05e-12	7.51444
219454_at	EGFL6	1.11376	9.18e-11	8.41e-10	4.99848
200801_x_at	ACTB	1.1136	6.94e-16	4.98e-14	13.0696
202096_s_at	TSPO	1.11353	9e-20	2.35e-17	9.29443
201188_s_at	ITPR3	1.11303	8.85e-17	8.72e-15	7.35864
222895_s_at	BCL11B	1.11291	9.43e-07	2.74e-06	6.62963
204725_s_at	NCK1	1.11265	8.37e-18	1.2e-15	7.51941
218092_s_at	AGFG1	1.11228	5.58e-13	1.31e-11	7.45483
204747_at	IFIT3	1.1119	1.3e-12	2.6e-11	7.35939
225144_at	BMPR2	1.1117	1.76e-15	1.09e-13	8.9948
215127_s_at	RBMS1	1.11151	3.95e-12	6.47e-11	9.86686
218252_at	CKAP2	1.11135	4.81e-12	7.58e-11	6.22748
220272_at	BNC2	1.11133	1.85e-11	2.26e-10	6.11484
210592_s_at	SAT1	1.11046	1.02e-13	3.31e-12	11.3449
208743_s_at	YWHAB	1.11026	9.87e-15	4.69e-13	9.50073
212758_s_at	LOC100996668	1.10912	9.77e-09	4.55e-08	7.55006
201596_x_at	KRT18	1.10909	1.23e-09	7.52e-09	10.8909
235733_at	GXYLT2	1.10903	7.12e-10	4.72e-09	6.1202
242881_x_at	LOC100506303	1.10851	1.74e-07	5.92e-07	6.72647
203896_s_at	PLCB4	1.10813	1.44e-07	5e-07	5.61676
241763_s_at	FBXO32	1.1077	2.62e-11	3.01e-10	5.62018
206377_at	FOXF2	1.10762	2.43e-10	1.9e-09	5.72182
236429_at	ZNF83	1.10665	6.92e-14	2.4e-12	5.62268
212501_at	CEBPB	1.10648	1.31e-13	4.06e-12	10.8489
204686_at	IRS1	1.10645	1.2e-19	3.01e-17	7.36948
203729_at	EMP3	1.10522	5.32e-10	3.69e-09	8.06167
228937_at	LACC1	1.10479	7.23e-11	6.88e-10	6.57535
204341_at	TRIM16	1.10438	6.32e-15	3.24e-13	6.21591
AFFX-HSAC07/X00351_3_at	ACTB	1.10413	5.81e-16	4.29e-14	12.9423
229669_at	OTTHUMG00000178937	1.1041	2.14e-13	6.08e-12	5.43352
206082_at	HCP5	1.10378	4.07e-09	2.11e-08	6.37636
228400_at	LOC100996628	1.10365	8.08e-09	3.85e-08	7.58399
242979_at	IRS1	1.10353	6.11e-17	6.41e-15	5.30232
208079_s_at	AURKA	1.10328	1.46e-09	8.68e-09	5.47772
213007_at	FANCI	1.10292	1.05e-11	1.43e-10	5.42794
218507_at	HILPDA	1.10282	4.01e-12	6.55e-11	7.00785
214697_s_at	PTBP3	1.10128	8.23e-14	2.76e-12	6.33334
221666_s_at	PYCARD	1.10124	5.84e-11	5.78e-10	7.67986
230263_s_at	DOCK5	1.10085	7.2e-14	2.48e-12	7.55837
209276_s_at	GLRX	1.10062	1.39e-06	3.9e-06	7.68864
211945_s_at	ITGB1	1.09995	5.44e-19	1.13e-16	11.852
232213_at	PELI1	1.09992	2.58e-11	2.96e-10	7.65302
1567458_s_at	RAC1	1.09987	4.44e-13	1.1e-11	9.44911
230831_at	FRMD5	1.09984	3.81e-15	2.09e-13	4.15478
218880_at	FOSL2	1.09973	3.49e-11	3.8e-10	6.81175
209546_s_at	APOL1	1.09907	1.82e-16	1.6e-14	7.60742
209251_x_at	TUBA1C	1.09893	1.56e-15	9.88e-14	11.4053
201150_s_at	TIMP3	1.09855	1.99e-10	1.6e-09	10.1879
205980_s_at	ARHGAP8	1.0977	4.78e-14	1.75e-12	6.43801
208451_s_at	C4A	1.09744	6.86e-08	2.57e-07	8.32344
212887_at	SEC23A	1.09731	2.47e-10	1.93e-09	8.5136
218280_x_at	HIST2H2AA3	1.09707	1.58e-11	1.98e-10	7.91966
202619_s_at	PLOD2	1.09693	3.45e-13	8.89e-12	7.93163
200661_at	CTSA	1.09666	1.06e-20	3.6e-18	9.04747
219371_s_at	KLF2	1.09655	3.77e-09	1.98e-08	8.56107
201631_s_at	IER3	1.09653	1.39e-13	4.23e-12	10.2448
218611_at	IER5	1.09639	2.41e-10	1.89e-09	8.25067
1566465_at	KCNK1	1.09623	2.96e-11	3.33e-10	4.47041
224618_at	PTBP3	1.09616	2.86e-13	7.71e-12	7.34032
213793_s_at	HOMER1	1.09514	4.34e-12	7e-11	6.01415
232094_at	KATNBL1	1.09499	5.13e-11	5.2e-10	6.15991
226603_at	SAMD9L	1.09404	1.73e-11	2.14e-10	7.36374
225269_s_at	RBMS1	1.09403	9.06e-12	1.27e-10	9.2347
227152_at	KIAA1551	1.0938	1.38e-06	3.87e-06	6.0249
205227_at	IL1RAP	1.09374	1.33e-18	2.46e-16	6.64742
212799_at	STX6	1.09342	2.81e-16	2.32e-14	7.32658
226065_at	PRICKLE1	1.09335	1.6e-12	3.09e-11	7.62996
204636_at	COL17A1	1.09326	4.91e-08	1.9e-07	5.56023
226568_at	FAM102B	1.09316	1.69e-11	2.1e-10	7.38937
204822_at	TTK	1.09306	7.14e-09	3.44e-08	4.40294
223077_at	TMOD3	1.09289	7.24e-16	5.18e-14	7.80934
1555730_a_at	CFL1	1.09285	1.3e-10	1.12e-09	10.4791
200986_at	SERPING1	1.09252	3.19e-12	5.44e-11	9.70746
207826_s_at	ID3	1.09227	5.06e-11	5.14e-10	8.37381
210517_s_at	AKAP12	1.09176	2.12e-07	7.07e-07	8.72414
212762_s_at	TCF7L2	1.09172	4.69e-13	1.14e-11	7.69312
205778_at	KLK7	1.09098	3.14e-06	8.22e-06	6.2928
204334_at	KLF7	1.09094	2.37e-16	2e-14	7.75665
224204_x_at	ARNTL2	1.09052	7.49e-15	3.72e-13	6.31115
201324_at	EMP1	1.09039	1.31e-07	4.56e-07	9.78771
213457_at	MFHAS1	1.09002	6.87e-11	6.6e-10	6.64987
201655_s_at	HSPG2	1.08973	1.08e-15	7.25e-14	9.39593
212382_at	TCF4	1.08945	4.89e-09	2.48e-08	7.70344
219229_at	SLCO3A1	1.08932	7.61e-13	1.69e-11	5.84054
218810_at	ZC3H12A	1.0884	1.09e-13	3.49e-12	6.90624
1552477_a_at	IRF6	1.0874	1.5e-08	6.63e-08	6.16784
237411_at	ADAMTS6	1.08673	5.12e-16	3.85e-14	4.89331
225946_at	LOC100996477	1.08667	7.24e-11	6.9e-10	6.51375
205709_s_at	CDS1	1.08621	3.78e-07	1.19e-06	7.3458
37117_at	ARHGAP8	1.08607	2.73e-12	4.79e-11	6.72102
224596_at	SLC44A1	1.08541	3.74e-19	8.32e-17	9.50831
205518_s_at	CMAHP	1.08506	1.92e-07	6.46e-07	6.5676
207992_s_at	AMPD3	1.08485	2.6e-14	1.05e-12	6.77396
214782_at	CTTN	1.0848	6.47e-15	3.3e-13	5.50484
215729_s_at	VGLL1	1.0845	3.44e-07	1.09e-06	3.6315
205308_at	ZC2HC1A	1.08434	9.52e-18	1.33e-15	6.9927
208789_at	PTRF	1.08414	5.6e-12	8.58e-11	8.72927
228776_at	GJC1	1.08348	8.45e-11	7.83e-10	5.86658
1555758_a_at	CDKN3	1.0834	1.95e-08	8.39e-08	5.79115
209583_s_at	CD200	1.0833	1.58e-09	9.29e-09	6.92059
212666_at	SMURF1	1.08228	2.7e-19	6.17e-17	7.19039
218451_at	CDCP1	1.08226	2.39e-12	4.29e-11	6.92062
211764_s_at	UBE2D1	1.08182	4.08e-13	1.02e-11	7.55004
233177_s_at	PNKD	1.08138	6.13e-15	3.16e-13	7.05658
204222_s_at	GLIPR1	1.08126	3.77e-08	1.5e-07	7.54909
37408_at	MRC2	1.08063	1.07e-13	3.44e-12	8.79688
217985_s_at	BAZ1A	1.08051	3.32e-10	2.47e-09	7.54024
202351_at	ITGAV	1.08045	1.05e-17	1.44e-15	10.4373
227062_at	MIR612	1.07951	1.36e-11	1.76e-10	10.326
201548_s_at	KDM5B	1.07906	1.86e-21	8.13e-19	7.26661
210719_s_at	HMG20B	1.07899	1.56e-14	6.9e-13	7.06005
1554897_s_at	RHBDL2	1.07873	1.08e-12	2.23e-11	5.10235
200788_s_at	PEA15	1.07854	8.74e-14	2.91e-12	9.52684
201149_s_at	TIMP3	1.07838	1.17e-10	1.03e-09	8.38235
203499_at	EPHA2	1.07816	2.84e-12	4.95e-11	6.67419
213419_at	APBB2	1.07793	2.88e-17	3.45e-15	5.86062
227309_at	YOD1	1.07654	1.29e-13	4e-12	6.53321
215073_s_at	NR2F2	1.07613	3.33e-10	2.48e-09	7.26758
210387_at	NCALD	1.07589	6.42e-08	2.42e-07	5.04669
205180_s_at	ADAM8	1.0758	1.69e-16	1.5e-14	6.639
200766_at	CTSD	1.07488	2.91e-16	2.39e-14	8.09072
212944_at	SLC5A3	1.07483	8.58e-12	1.21e-10	7.31928
212262_at	QKI	1.07436	8.59e-11	7.93e-10	6.82651
200771_at	LAMC1	1.07429	1.89e-13	5.47e-12	9.29022
205072_s_at	XRCC4	1.07374	2.46e-15	1.44e-13	4.4637
235421_at	MAP3K8	1.07347	4.72e-09	2.4e-08	6.52868
218773_s_at	MSRB2	1.07282	1.02e-12	2.12e-11	8.35253
229285_at	RNASEL	1.07281	2.77e-13	7.49e-12	6.51709
209012_at	TRIO	1.07259	4.57e-17	4.97e-15	6.94047
205535_s_at	PCDH7	1.07218	4.13e-11	4.35e-10	4.00145
217867_x_at	BACE2	1.07177	1.45e-15	9.3e-14	8.45733
219666_at	MS4A6A	1.07163	2.45e-07	8.05e-07	8.75817
216836_s_at	ERBB2	1.07153	1.11e-13	3.53e-12	7.98282
1553117_a_at	STK38	1.07143	3.54e-15	1.96e-13	6.98448
208891_at	DUSP6	1.07105	2.63e-10	2.03e-09	9.20679
225314_at	OCIAD2	1.0708	4.38e-13	1.09e-11	9.474
227399_at	VGLL3	1.07017	1.66e-07	5.69e-07	6.99911
201487_at	CTSC	1.07017	2.89e-11	3.26e-10	9.72947
204378_at	BCAS1	1.0698	1.73e-08	7.54e-08	6.06388
1553994_at	NT5E	1.06909	2.63e-10	2.03e-09	4.89292
202479_s_at	TRIB2	1.06896	4.64e-14	1.71e-12	6.13537
226219_at	ARHGAP30	1.06884	7.29e-07	2.17e-06	6.80621
238949_at	RNF145	1.06852	9.71e-12	1.34e-10	6.55416
200755_s_at	CALU	1.06831	4.79e-18	7.48e-16	8.56369
223229_at	UBE2T	1.06817	4.35e-11	4.55e-10	5.92544
224374_s_at	EMILIN2	1.06809	9.24e-12	1.29e-10	6.8732
222740_at	ATAD2	1.068	8.68e-12	1.22e-10	5.0084
206102_at	GINS1	1.06772	2.12e-10	1.69e-09	5.31363
214366_s_at	ALOX5	1.0674	2.92e-13	7.82e-12	6.74099
220615_s_at	FAR2	1.0672	1.06e-09	6.6e-09	6.2283
223454_at	CXCL16	1.06693	7.87e-18	1.14e-15	7.8126
227148_at	PLEKHH2	1.06656	1.76e-10	1.45e-09	6.14174
225320_at	MCU	1.06639	2.84e-14	1.13e-12	7.28561
1553099_at	TIGD1	1.06609	3.08e-15	1.75e-13	5.1407
1559529_at	PTK2	1.06607	2.81e-17	3.37e-15	6.02228
202968_s_at	DYRK2	1.06586	8.7e-15	4.24e-13	6.77402
217234_s_at	EZR	1.06564	1.01e-10	9.08e-10	8.14432
231822_at	CTTNBP2NL	1.06474	1.21e-16	1.14e-14	6.11304
200931_s_at	VCL	1.06433	9.35e-16	6.44e-14	9.49674
1552485_at	LACTB	1.06425	1.01e-14	4.77e-13	6.02131
208394_x_at	ESM1	1.0642	4.03e-10	2.92e-09	4.70654
208703_s_at	APLP2	1.06416	2.98e-16	2.44e-14	8.55754
208161_s_at	ABCC3	1.0636	2e-11	2.41e-10	8.90732
219922_s_at	LTBP3	1.06346	3.3e-12	5.59e-11	8.04254
208893_s_at	DUSP6	1.06339	1.16e-09	7.14e-09	8.47108
225387_at	TSPAN5	1.0633	5.32e-10	3.69e-09	5.92596
206247_at	MICB	1.06271	2.98e-08	1.22e-07	5.85772
209524_at	HDGFRP3	1.06177	3.79e-11	4.06e-10	7.21257
211725_s_at	BID	1.06116	1.58e-14	6.96e-13	6.92652
219134_at	ELTD1	1.06058	4.46e-07	1.39e-06	6.90069
223047_at	CMTM6	1.06028	2.58e-17	3.13e-15	9.49216
227692_at	GNAI1	1.0602	7.81e-11	7.35e-10	7.32423
219493_at	SHCBP1	1.05944	8.45e-12	1.19e-10	4.44238
204700_x_at	DIEXF	1.05853	7e-16	5.02e-14	6.20243
227705_at	TCEAL7	1.05839	3.96e-08	1.56e-07	5.6101
1557094_at	ANXA8	1.05836	5.91e-11	5.83e-10	3.7689
210813_s_at	XRCC4	1.0583	2.41e-15	1.42e-13	5.49694
201862_s_at	LRRFIP1	1.05791	2.69e-16	2.24e-14	9.15955
203607_at	INPP5F	1.05637	4.95e-16	3.75e-14	7.45773
227539_at	GNA13	1.05597	3.34e-11	3.67e-10	6.78967
200859_x_at	FLNA	1.05544	8.69e-13	1.87e-11	9.03892
235153_at	RNF183	1.05519	4.24e-11	4.45e-10	5.27569
205339_at	STIL	1.05462	5.92e-17	6.26e-15	6.00734
213226_at	CCNA2	1.05453	1.42e-10	1.21e-09	5.52241
236028_at	IBSP	1.05366	1.78e-08	7.73e-08	3.5012
201664_at	SMC4	1.05357	2.8e-13	7.56e-12	8.03434
212639_x_at	TUBA1B	1.05232	1.28e-15	8.39e-14	11.6627
203748_x_at	RBMS1	1.05213	9.96e-12	1.37e-10	8.75122
226129_at	FAM83H	1.052	1.13e-11	1.51e-10	6.5915
222457_s_at	LIMA1	1.05192	6.76e-10	4.51e-09	8.15208
214806_at	BICD1	1.05185	1.94e-12	3.6e-11	6.25451
1556051_a_at	BICD1	1.05131	1.16e-13	3.67e-12	5.65396
202305_s_at	FEZ2	1.05104	1.12e-10	9.9e-10	7.78802
202806_at	DBN1	1.05094	2.92e-18	4.9e-16	7.13852
209933_s_at	CD300A	1.05038	1.98e-08	8.48e-08	7.42403
201215_at	PLS3	1.05035	1.18e-17	1.59e-15	10.1639
201695_s_at	PNP	1.04985	2.08e-08	8.87e-08	8.08284
211828_s_at	TNIK	1.04959	1.16e-10	1.02e-09	6.4041
226702_at	CMPK2	1.04957	5.83e-11	5.76e-10	7.89837
205659_at	HDAC9	1.04945	2.37e-11	2.76e-10	6.18288
223095_at	MARVELD1	1.04914	1.39e-18	2.54e-16	7.9795
211160_x_at	ACTN1	1.04896	4.1e-19	8.9e-17	8.76628
203303_at	DYNLT3	1.04879	4.97e-19	1.05e-16	9.2932
201829_at	NET1	1.04867	9.38e-16	6.45e-14	8.91634
209901_x_at	AIF1	1.0477	3.45e-07	1.1e-06	8.69244
204612_at	PKIA	1.04766	2.17e-11	2.57e-10	6.04155
224772_at	NAV1	1.04753	3.61e-12	6.01e-11	7.09709
201124_at	ITGB5	1.04707	5.63e-18	8.63e-16	6.27093
219332_at	MICALL2	1.04706	7.13e-15	3.57e-13	7.3415
228865_at	C1orf116	1.04669	9.67e-08	3.48e-07	6.95968
1555638_a_at	SAMSN1	1.04633	5.47e-07	1.67e-06	6.91634
230494_at	SLC20A1	1.0463	5.24e-10	3.65e-09	8.78321
220301_at	CCDC102B	1.04614	2.96e-07	9.56e-07	5.48503
212387_at	TCF4	1.04613	2.27e-09	1.27e-08	8.49007
207571_x_at	THEMIS2	1.04613	2.27e-07	7.51e-07	6.98238
204733_at	KLK6	1.04572	3.25e-07	1.04e-06	6.18034
AFFX-HUMGAPDH/M33197_5_at	GAPDH	1.04528	2.4e-12	4.3e-11	11.7674
202180_s_at	MVP	1.04487	2.63e-16	2.2e-14	8.61935
234995_at	SPICE1	1.04458	1.25e-19	3.11e-17	5.28519
242943_at	ST8SIA4	1.04448	1.72e-06	4.76e-06	5.06771
226756_at	CCDC71L	1.04422	4.55e-11	4.71e-10	7.6273
39313_at	WNK1	1.04383	3.96e-11	4.21e-10	5.12099
221276_s_at	SYNC	1.04339	2.17e-08	9.19e-08	5.07639
1555383_a_at	POF1B	1.04335	2.83e-07	9.18e-07	4.96743
228946_at	INTU	1.043	4.3e-15	2.33e-13	5.27615
203739_at	ZNF217	1.04269	3.23e-12	5.5e-11	7.60899
209576_at	GNAI1	1.04221	1.89e-11	2.29e-10	6.43829
213078_x_at	LPCAT4	1.04096	1.13e-12	2.33e-11	5.52913
213001_at	ANGPTL2	1.04093	5.86e-09	2.9e-08	7.77599
209298_s_at	ITSN1	1.04085	5.92e-08	2.25e-07	6.52469
228955_at	LRP8	1.04067	2.84e-12	4.96e-11	4.51891
204588_s_at	SLC7A7	1.04029	3.09e-08	1.25e-07	8.25635
227139_s_at	HPS3	1.04	7.78e-13	1.72e-11	7.87535
218499_at	MST4	1.03971	1.34e-11	1.74e-10	7.37733
209780_at	PHTF2	1.03947	2.57e-12	4.55e-11	7.92578
226769_at	FIBIN	1.03928	7.18e-10	4.75e-09	7.52144
204116_at	IL2RG	1.03884	9.24e-08	3.34e-07	7.89286
218472_s_at	PELO	1.0388	1.29e-14	5.83e-13	7.13632
223038_s_at	FAM60A	1.03849	2.75e-13	7.44e-12	6.50085
203854_at	CFI	1.03789	4.95e-11	5.05e-10	8.72299
210608_s_at	FUT2	1.0377	1.61e-07	5.53e-07	6.93114
226416_at	ERI1	1.03663	8.99e-14	2.98e-12	6.27244
219602_s_at	PIEZO2	1.03566	3.12e-08	1.27e-07	6.21361
201328_at	ETS2	1.03532	3.28e-07	1.05e-06	8.63186
201584_s_at	DDX39A	1.03523	7.87e-11	7.38e-10	8.36193
1558028_x_at	LINC00657	1.03466	1.67e-09	9.73e-09	6.76056
212336_at	EPB41L1	1.03447	6.01e-16	4.42e-14	5.75685
215444_s_at	TRIM31	1.03426	1.74e-06	4.8e-06	5.6241
226725_at	SLFN5	1.03399	6.1e-13	1.4e-11	7.3813
225871_at	STEAP2	1.03359	3.01e-13	8.01e-12	7.62646
209526_s_at	HDGFRP3	1.03358	1.1e-11	1.48e-10	7.23209
211071_s_at	MLLT11	1.03346	4.69e-12	7.46e-11	7.379
209935_at	ATP2C1	1.03332	1.98e-19	4.65e-17	6.39982
241808_at	ZC2HC1A	1.03317	4.44e-17	4.85e-15	5.33456
1555705_a_at	CMTM3	1.03268	4.84e-16	3.69e-14	7.30864
204857_at	MAD1L1	1.03266	3.67e-12	6.09e-11	5.62157
230518_at	MPZL2	1.03153	3.94e-14	1.49e-12	6.81168
213113_s_at	SLC43A3	1.03152	1.1e-12	2.27e-11	7.51728
203705_s_at	FZD7	1.03119	7.64e-10	5e-09	6.32018
200762_at	DPYSL2	1.03093	5.57e-11	5.57e-10	9.78868
201893_x_at	DCN	1.03073	1.28e-07	4.49e-07	11.873
221541_at	CRISPLD2	1.03057	4.41e-08	1.73e-07	9.11037
214752_x_at	FLNA	1.0305	1.4e-12	2.76e-11	8.9498
223878_at	INPP4B	1.03048	3.8e-11	4.07e-10	3.6534
235568_at	C19orf59	1.03041	9.48e-08	3.42e-07	6.16565
228642_at	HOTAIRM1	1.0304	1.93e-09	1.1e-08	6.26233
235352_at	MR1	1.0297	7.47e-10	4.91e-09	6.44478
213038_at	RNF19B	1.02969	2.21e-12	4.02e-11	6.61124
225735_at	ANKRD50	1.02964	2.34e-16	1.98e-14	5.47459
213411_at	ADAM22	1.02955	9.49e-11	8.63e-10	4.96422
207543_s_at	P4HA1	1.029	4.98e-16	3.77e-14	8.42757
204205_at	APOBEC3G	1.02872	3.85e-07	1.21e-06	7.04608
222803_at	PRTFDC1	1.02795	3.76e-12	6.21e-11	6.73066
204451_at	FZD1	1.02787	4.03e-15	2.2e-13	7.64187
225380_at	PKDCC	1.02764	4.26e-13	1.06e-11	8.01539
205807_s_at	TUFT1	1.02732	1.54e-09	9.11e-09	7.75616
238417_at	PGM2L1	1.02731	6.61e-18	9.88e-16	6.87407
240440_at	NPL	1.02683	2.1e-09	1.19e-08	5.60116
225406_at	TWSG1	1.02664	1.25e-16	1.17e-14	8.95209
215813_s_at	PTGS1	1.02643	2.27e-10	1.79e-09	6.41728
216511_s_at	TCF7L2	1.02642	1.16e-14	5.35e-13	7.85395
202878_s_at	CD93	1.02553	4.3e-07	1.34e-06	8.74009
209714_s_at	CDKN3	1.02542	4.82e-09	2.44e-08	5.8538
221655_x_at	EPS8L1	1.02537	9.03e-11	8.28e-10	6.78618
225841_at	HENMT1	1.02532	2.84e-12	4.96e-11	6.57733
228095_at	PHF14	1.02525	1.02e-15	6.94e-14	7.67339
202122_s_at	PLIN3	1.02495	1.8e-15	1.12e-13	8.27184
204976_s_at	AMMECR1	1.02492	8.85e-17	8.72e-15	6.92944
230708_at	PRICKLE1	1.02454	2.64e-09	1.45e-08	5.14775
225262_at	FOSL2	1.02401	3.22e-10	2.41e-09	8.08514
204347_at	AK4	1.02375	9.46e-14	3.11e-12	6.21453
208790_s_at	PTRF	1.02337	1.5e-10	1.27e-09	6.28622
222548_s_at	MAP4K4	1.02311	5.61e-18	8.63e-16	6.33889
202205_at	VASP	1.0225	9.09e-12	1.27e-10	7.52648
228948_at	EPHA4	1.02117	8.7e-12	1.22e-10	5.47195
206074_s_at	HMGA1	1.02106	9.34e-12	1.3e-10	8.28638
211612_s_at	IL13RA1	1.02085	8.14e-13	1.78e-11	7.33378
221935_s_at	EOGT	1.02007	5.57e-12	8.55e-11	6.84429
201859_at	SRGN	1.01969	1.54e-08	6.8e-08	10.9048
235606_at	LINC00883	1.01843	2.07e-14	8.71e-13	4.71332
201939_at	PLK2	1.01842	4.84e-11	4.95e-10	7.81792
226016_at	CD47	1.01838	2.44e-11	2.83e-10	8.76185
219895_at	TMEM255A	1.01796	2.16e-06	5.85e-06	4.30551
226105_at	C1GALT1	1.01757	1.8e-13	5.28e-12	6.05354
226658_at	PDPN	1.0169	6.71e-15	3.4e-13	5.66042
225016_at	APCDD1	1.01684	3.7e-09	1.94e-08	7.83577
214455_at	HIST1H2BC	1.01675	6.44e-08	2.42e-07	4.19461
213816_s_at	MET	1.01632	7.41e-12	1.08e-10	4.34761
212650_at	EHBP1	1.01597	7.57e-14	2.58e-12	6.55704
225717_at	KIAA1715	1.01595	1.22e-14	5.56e-13	5.22286
234992_x_at	ECT2	1.01592	1.66e-14	7.28e-13	4.99977
238632_at	LOC100505946	1.01581	3.02e-09	1.63e-08	3.84691
208864_s_at	TXN	1.01542	7.47e-13	1.67e-11	10.0933
204400_at	EFS	1.0149	2.38e-10	1.86e-09	6.0174
204638_at	ACP5	1.01483	4.92e-12	7.73e-11	7.9495
213293_s_at	TRIM22	1.01352	5.12e-07	1.57e-06	9.2103
223279_s_at	UACA	1.01311	5.3e-14	1.91e-12	7.81484
206284_x_at	CLTB	1.01304	1.15e-13	3.64e-12	7.96607
203882_at	IRF9	1.01233	7.49e-14	2.56e-12	8.51771
204675_at	SRD5A1	1.01232	6.84e-10	4.56e-09	6.74797
222603_at	ERMP1	1.01176	7.88e-16	5.54e-14	6.74433
200677_at	PTTG1IP	1.01149	6.28e-22	3.15e-19	10.8381
210540_s_at	B4GALT4	1.01082	2.44e-14	9.96e-13	7.60432
219874_at	SLC12A8	1.01064	1.28e-10	1.11e-09	6.24443
203234_at	UPP1	1.00923	5.49e-13	1.3e-11	6.31515
1557197_a_at	LGALS3	1.009	9.84e-08	3.53e-07	4.43199
214193_s_at	DIEXF	1.00888	1.79e-16	1.57e-14	5.80152
219250_s_at	FLRT3	1.0088	3.44e-07	1.09e-06	5.80433
212203_x_at	IFITM3	1.00848	9.29e-13	1.97e-11	11.4654
231929_at	IKZF2	1.00838	2.06e-12	3.8e-11	5.71467
AFFX-HUMISGF3A/M97935_3_at	STAT1	1.00807	1.08e-11	1.46e-10	9.30191
223541_at	HAS3	1.00785	2.87e-06	7.57e-06	4.71692
202728_s_at	LTBP1	1.00765	3.55e-16	2.85e-14	7.08475
1554768_a_at	MAD2L1	1.00764	1.47e-08	6.51e-08	5.27211
208190_s_at	LSR	1.00756	2.1e-07	7.01e-07	8.37045
202239_at	PARP4	1.00725	3.16e-15	1.79e-13	8.9051
214684_at	MEF2A	1.00636	4.44e-12	7.12e-11	7.75516
211063_s_at	NCK1	1.00566	1.07e-17	1.47e-15	7.95618
208510_s_at	PPARG	1.00542	1.37e-08	6.13e-08	6.5891
209335_at	DCN	1.00541	3.25e-06	8.49e-06	9.75951
242662_at	PCSK6	1.00518	4.26e-07	1.33e-06	4.77753
222853_at	FLRT3	1.00454	9.28e-07	2.7e-06	6.44434
208622_s_at	EZR	1.00449	1.09e-12	2.25e-11	8.46246
209118_s_at	TUBA1A	1.00296	5.9e-12	8.98e-11	10.8431
226633_at	RAB8B	1.0029	6.95e-08	2.6e-07	8.1233
204900_x_at	SAP30	1.00272	2.94e-09	1.59e-08	7.53141
218700_s_at	RAB7L1	1.00168	6.58e-13	1.5e-11	6.67387
219614_s_at	SLC6A20	1.00135	8.69e-07	2.54e-06	4.99454
201163_s_at	IGFBP7	1.00121	1.98e-12	3.67e-11	11.7199
226885_at	RNF217	1.00119	3.34e-13	8.68e-12	6.35175
1554600_s_at	LMNA	1.00119	1.05e-12	2.18e-11	8.4443
202800_at	SLC1A3	1.00109	5.25e-08	2.02e-07	7.12111
222111_at	FAM63B	1.00109	6.24e-18	9.4e-16	7.38336
212472_at	MICAL2	1.00098	1.42e-14	6.31e-13	7.42665
225239_at	MIR612	1.00076	5.75e-13	1.34e-11	10.9772
223679_at	CTNNB1	1.00062	5.67e-12	8.65e-11	8.20464
200750_s_at	RAN	0.999501	9.23e-11	8.44e-10	9.83975
211675_s_at	MDFIC	0.999356	1.37e-09	8.26e-09	8.6747
205270_s_at	LCP2	0.999297	2.09e-06	5.68e-06	7.35503
212918_at	RECQL	0.999283	4.34e-13	1.08e-11	8.30289
213373_s_at	CASP8	0.998892	8.95e-12	1.25e-10	7.32665
201888_s_at	IL13RA1	0.998489	6.85e-14	2.38e-12	6.44612
216693_x_at	HDGFRP3	0.99831	3.09e-11	3.44e-10	7.34091
202543_s_at	GMFB	0.99789	7.7e-13	1.7e-11	7.41175
207103_at	KCND2	0.997865	1.13e-10	9.98e-10	4.19693
204163_at	EMILIN1	0.997804	7.98e-11	7.47e-10	6.68674
225589_at	SH3RF1	0.997386	5.65e-12	8.64e-11	7.86375
208209_s_at	C4BPB	0.997146	4.22e-10	3.04e-09	5.81238
223730_at	GPC6	0.997003	3.79e-11	4.06e-10	6.57051
210978_s_at	TAGLN2	0.996728	9.32e-17	9.12e-15	9.54637
221765_at	UGCG	0.996679	1.44e-07	4.97e-07	7.13551
61734_at	RCN3	0.99631	6.19e-13	1.42e-11	7.48106
228188_at	FOSL2	0.995346	3.55e-10	2.62e-09	8.1563
230165_at	SGOL2	0.995238	5.96e-12	9.04e-11	4.69327
213453_x_at	GAPDH	0.994903	1.92e-16	1.68e-14	12.1537
209356_x_at	EFEMP2	0.99481	9.34e-12	1.3e-10	7.94193
1553105_s_at	DSG2	0.994676	3.88e-06	9.96e-06	7.57709
230100_x_at	PAK1	0.994659	2.03e-10	1.63e-09	5.77055
200634_at	PFN1	0.99432	3.76e-11	4.04e-10	10.2436
215111_s_at	TSC22D1	0.994134	8.57e-18	1.22e-15	10.5289
229310_at	KLHL29	0.993932	3.65e-11	3.94e-10	6.86505
201389_at	ITGA5	0.993663	7.1e-11	6.79e-10	7.54658
225785_at	REEP3	0.993577	3.41e-15	1.9e-13	8.20022
235278_at	MACROD2	0.993572	5.6e-08	2.14e-07	6.25475
220085_at	HELLS	0.993384	8.48e-10	5.46e-09	4.6468
212959_s_at	GNPTAB	0.993045	1.92e-14	8.15e-13	7.98231
204823_at	NAV3	0.992779	5.6e-07	1.71e-06	6.49908
205803_s_at	TRPC1	0.992735	4.71e-09	2.39e-08	5.90438
203140_at	BCL6	0.991983	1.11e-10	9.85e-10	9.2895
201663_s_at	SMC4	0.991713	3.38e-13	8.77e-12	7.24207
208988_at	KDM2A	0.991693	7.76e-13	1.71e-11	8.18059
209295_at	TNFRSF10B	0.991409	1.98e-14	8.41e-13	8.45136
AFFX-HUMGAPDH/M33197_M_at	GAPDH	0.991219	5.89e-15	3.05e-13	12.0024
200887_s_at	STAT1	0.991148	4.63e-11	4.78e-10	9.89487
232961_at	SPATS2L	0.990434	2.8e-13	7.56e-12	5.37067
210959_s_at	SRD5A1	0.990282	1.57e-11	1.97e-10	5.04566
210665_at	TFPI	0.990231	2.58e-08	1.07e-07	4.93084
238673_at	SAMD12	0.989724	4.72e-13	1.15e-11	7.20138
201649_at	UBE2L6	0.988964	3.99e-11	4.24e-10	8.69043
202603_at	ADAM10	0.988797	1.76e-17	2.24e-15	9.70675
202589_at	TYMS	0.988764	4.26e-09	2.19e-08	7.83194
223253_at	EPDR1	0.988673	1.51e-13	4.52e-12	8.02688
228700_at	CXorf38	0.988139	1.18e-12	2.4e-11	6.28852
1553995_a_at	NT5E	0.98803	2.39e-07	7.89e-07	5.3721
224929_at	TMEM173	0.987967	2.37e-15	1.41e-13	7.44774
206335_at	GALNS	0.98781	9.49e-17	9.23e-15	7.37218
236641_at	KIF14	0.987784	4.76e-10	3.37e-09	3.849
201948_at	GNL2	0.987468	7.3e-13	1.64e-11	7.34501
227376_at	GLI3	0.987392	3.81e-10	2.79e-09	6.53966
214590_s_at	UBE2D1	0.987214	6.18e-12	9.3e-11	4.59319
223499_at	C1QTNF5	0.986981	1.23e-12	2.48e-11	7.71819
233085_s_at	NABP1	0.985318	9.53e-07	2.77e-06	6.43695
230229_at	DLG1	0.985261	4.39e-12	7.06e-11	7.1355
1555733_s_at	AP1S3	0.985117	4.42e-12	7.1e-11	4.99541
231823_s_at	SH3PXD2B	0.984753	1.34e-13	4.11e-12	7.98832
226743_at	SLFN11	0.98447	1.62e-09	9.49e-09	6.94456
210568_s_at	RECQL	0.984163	1.46e-13	4.41e-12	7.03475
208683_at	CAPN2	0.983351	3.59e-18	5.83e-16	10.9044
202291_s_at	MGP	0.983346	3.79e-06	9.76e-06	11.523
229225_at	NRP2	0.983345	2.23e-14	9.24e-13	6.19958
227210_at	SFMBT2	0.983102	3.39e-07	1.08e-06	5.62142
220750_s_at	LEPRE1	0.983076	1.11e-17	1.51e-15	7.35581
225673_at	MYADM	0.983015	1.03e-11	1.4e-10	9.75124
204781_s_at	FAS	0.982918	3.44e-10	2.55e-09	7.41493
203397_s_at	GALNT3	0.98284	1.51e-07	5.19e-07	8.78627
226825_s_at	TMEM165	0.982722	6.01e-13	1.39e-11	9.3288
235016_at	REEP3	0.982578	7.67e-10	5.02e-09	5.14522
223374_s_at	B3GALNT1	0.982529	3.17e-13	8.36e-12	5.85396
200738_s_at	PGK1	0.982355	2.99e-14	1.18e-12	10.9168
209437_s_at	SPON1	0.982218	7.29e-07	2.17e-06	6.46427
204858_s_at	TYMP	0.98219	2.25e-13	6.34e-12	6.93759
221269_s_at	SH3BGRL3	0.981963	1.4e-13	4.25e-12	9.3702
212917_x_at	RECQL	0.981715	9.69e-14	3.18e-12	8.12247
201318_s_at	MYL12A	0.981099	1.68e-16	1.49e-14	11.5996
220955_x_at	RAB23	0.980537	2.41e-10	1.88e-09	6.05203
226047_at	MRVI1	0.980379	4.15e-11	4.37e-10	8.01853
202598_at	S100A13	0.980101	1.36e-13	4.17e-12	8.65285
232617_at	CTSS	0.979981	8.57e-07	2.51e-06	8.9113
1568955_at	SRGAP2	0.979467	1.99e-14	8.43e-13	6.90921
1565717_s_at	FUS	0.978772	7.9e-09	3.77e-08	8.05398
227099_s_at	C11orf96	0.978415	1.65e-06	4.58e-06	10.4736
203779_s_at	MPZL2	0.978339	1.9e-14	8.1e-13	5.71625
236193_at	HIST1H2BC	0.978158	8.59e-10	5.52e-09	5.11779
206932_at	CH25H	0.978061	1.87e-07	6.31e-07	6.48578
203231_s_at	ATXN1	0.978056	5.54e-09	2.76e-08	7.24653
204073_s_at	MYRF	0.978035	2.3e-07	7.61e-07	7.28047
1555847_a_at	LOC284454	0.977899	2.39e-11	2.77e-10	7.93141
208680_at	PRDX1	0.977818	1.84e-12	3.46e-11	10.253
1555797_a_at	ARPC5	0.97781	3.79e-12	6.26e-11	8.55403
227919_at	UCA1	0.977741	3.37e-08	1.35e-07	5.93411
209422_at	PHF20	0.977304	1.42e-09	8.47e-09	7.79706
225929_s_at	RNF213	0.97701	9.97e-14	3.25e-12	7.81599
222146_s_at	TCF4	0.976467	3.26e-08	1.32e-07	7.94677
209946_at	VEGFC	0.97613	8.55e-09	4.04e-08	6.07371
209417_s_at	IFI35	0.975852	1.32e-13	4.08e-12	7.29841
225129_at	CPNE2	0.975601	6.32e-14	2.22e-12	7.10687
213725_x_at	XYLT1	0.975488	8.9e-11	8.19e-10	7.23894
222154_s_at	SPATS2L	0.975373	1.39e-21	6.13e-19	10.2722
225954_s_at	MIDN	0.974918	5.05e-13	1.21e-11	6.9197
220230_s_at	CYB5R2	0.974868	3.08e-18	5.11e-16	6.05607
202488_s_at	FXYD3	0.974706	1.98e-11	2.38e-10	7.41114
214021_x_at	ITGB5	0.974667	1.95e-11	2.36e-10	4.20646
225033_at	ST3GAL1	0.974618	6.78e-13	1.54e-11	7.08379
212919_at	DCP2	0.974287	1.71e-10	1.41e-09	8.19741
203287_at	LAD1	0.974108	1.5e-11	1.9e-10	7.32819
202370_s_at	CBFB	0.973964	5.3e-14	1.91e-12	8.72391
226319_s_at	ALYREF	0.973868	9.95e-10	6.26e-09	6.29736
227561_at	DDR2	0.97371	2.49e-08	1.04e-07	8.27847
219079_at	CYB5R4	0.97324	6.51e-11	6.31e-10	6.54875
235165_at	PARD6B	0.973137	6.39e-08	2.41e-07	6.20813
213532_at	ADAM17	0.973063	1.36e-14	6.1e-13	7.41415
211813_x_at	DCN	0.973043	3.3e-06	8.61e-06	11.6694
47550_at	LZTS1	0.973012	2.18e-11	2.58e-10	5.07699
1558217_at	SLFN13	0.972769	2.71e-12	4.76e-11	4.97953
223993_s_at	CNIH4	0.972748	2.84e-13	7.66e-12	9.40285
205063_at	GEMIN2	0.972258	1.28e-10	1.11e-09	4.70252
210605_s_at	MFGE8	0.972064	6.54e-15	3.33e-13	7.20769
227647_at	KCNE3	0.971728	9.65e-07	2.8e-06	8.36306
223159_s_at	NEK6	0.971528	1.54e-15	9.77e-14	6.18811
225583_at	UXS1	0.97042	2.75e-15	1.59e-13	7.32658
205120_s_at	SGCB	0.970316	3.83e-16	3.02e-14	7.6164
215071_s_at	HIST1H2AC	0.970167	5.96e-10	4.06e-09	8.05822
223000_s_at	F11R	0.970155	8.16e-16	5.71e-14	10.2523
204396_s_at	GRK5	0.969547	2.8e-06	7.4e-06	6.8702
223220_s_at	PARP9	0.96919	2.14e-16	1.84e-14	7.86448
203835_at	LRRC32	0.969102	3.65e-12	6.06e-11	8.06106
201020_at	YWHAH	0.968521	1.65e-18	2.98e-16	7.94645
217398_x_at	GAPDH	0.968265	1.63e-15	1.02e-13	12.1876
210176_at	TLR1	0.968017	1.08e-07	3.85e-07	6.25283
211003_x_at	TGM2	0.968017	2.97e-10	2.24e-09	6.09491
214920_at	THSD7A	0.967626	6.91e-08	2.58e-07	5.83846
1569003_at	VMP1	0.967326	1.51e-08	6.66e-08	9.0219
202688_at	TNFSF10	0.967325	1.41e-10	1.2e-09	9.55324
227740_at	UHMK1	0.966436	7.99e-10	5.19e-09	7.85243
226980_at	DEPDC1B	0.966421	8.98e-09	4.22e-08	3.69207
202528_at	GALE	0.965893	5.32e-10	3.69e-09	7.43541
224414_s_at	CARD6	0.965812	2.94e-12	5.09e-11	7.34901
220940_at	ANKRD36B	0.965189	1.48e-10	1.25e-09	7.97516
242814_at	SERPINB9	0.964427	1.1e-07	3.91e-07	7.41743
227947_at	PHACTR2	0.964396	2.71e-10	2.08e-09	7.77343
AFFX-HUMGAPDH/M33197_3_at	GAPDH	0.964337	2.06e-16	1.78e-14	12.2576
202149_at	NEDD9	0.964001	2.01e-08	8.61e-08	8.50125
203035_s_at	LOC101060431	0.963745	6.94e-22	3.36e-19	6.80863
209615_s_at	PAK1	0.963595	8.91e-13	1.91e-11	5.40078
207109_at	POU2F3	0.963481	9.36e-09	4.38e-08	3.522
228654_at	SPIN4	0.962472	2.12e-14	8.91e-13	6.33424
234608_at	LAMA3	0.962345	9.09e-08	3.29e-07	4.66386
202734_at	TRIP10	0.961487	1.23e-18	2.33e-16	7.00903
238332_at	ANKRD29	0.961402	2.7e-06	7.18e-06	5.61856
227386_s_at	TMEM200B	0.961321	2.41e-11	2.8e-10	5.88321
225365_at	ZDHHC20	0.961094	3.09e-16	2.51e-14	9.33397
214895_s_at	ADAM10	0.960907	2.59e-14	1.05e-12	6.79306
201818_at	LPCAT1	0.960823	5.6e-12	8.58e-11	7.38654
215051_x_at	AIF1	0.96061	2.21e-07	7.34e-07	9.30619
205891_at	ADORA2B	0.96055	2.23e-11	2.63e-10	5.61464
209101_at	CTGF	0.959987	4.63e-07	1.44e-06	10.6342
217430_x_at	COL1A1	0.959821	1.98e-07	6.67e-07	9.09068
224956_at	NUFIP2	0.959758	1.26e-14	5.72e-13	7.20207
200615_s_at	AP2B1	0.959301	7.45e-20	2.03e-17	7.7252
225366_at	PGM2	0.958973	3.46e-14	1.33e-12	6.10892
213351_s_at	TMCC1	0.958931	1.3e-17	1.73e-15	6.67709
225731_at	ANKRD50	0.958499	2.01e-15	1.23e-13	7.761
224463_s_at	C11orf70	0.958261	1.71e-14	7.45e-13	4.61154
200641_s_at	YWHAZ	0.957849	2.09e-12	3.83e-11	9.20921
210840_s_at	IQGAP1	0.957697	5.27e-18	8.14e-16	8.84347
218627_at	DRAM1	0.957069	3.3e-15	1.85e-13	7.29695
212581_x_at	GAPDH	0.95668	2.16e-16	1.85e-14	12.3064
213342_at	YAP1	0.956393	3.3e-16	2.66e-14	6.89519
211676_s_at	IFNGR1	0.956048	8.52e-09	4.03e-08	8.1897
220066_at	NOD2	0.955894	2.72e-13	7.38e-12	4.91046
221752_at	SSH1	0.95588	1.46e-12	2.86e-11	6.64734
229265_at	SKI	0.95557	1.93e-12	3.59e-11	7.91183
204221_x_at	GLIPR1	0.955504	1.8e-08	7.8e-08	6.40718
207168_s_at	H2AFY	0.955207	1.92e-15	1.18e-13	10.0201
217933_s_at	LAP3	0.954796	3.18e-08	1.29e-07	9.11932
211963_s_at	ARPC5	0.954776	1.93e-14	8.21e-13	10.34
226283_at	POC1B	0.954622	9.1e-15	4.4e-13	6.82435
212632_at	STX7	0.954588	3.38e-13	8.77e-12	7.97511
201564_s_at	FSCN1	0.954542	2.16e-09	1.22e-08	6.74186
1554020_at	BICD1	0.95434	5.52e-13	1.3e-11	4.96658
218340_s_at	UBA6	0.953916	1.18e-08	5.38e-08	6.25087
223405_at	NPL	0.953324	1.04e-08	4.81e-08	7.65519
232361_s_at	EHF	0.95307	5.5e-09	2.74e-08	6.11288
226853_at	BMP2K	0.952696	1.08e-09	6.74e-09	6.54495
212423_at	ZCCHC24	0.952675	2.64e-08	1.09e-07	8.71776
209406_at	BAG2	0.952259	2.35e-07	7.75e-07	6.22685
226292_at	CAPN5	0.951561	2.24e-09	1.26e-08	7.21369
214720_x_at	2014-01-09	0.951543	1.19e-14	5.45e-13	6.89952
201307_at	2014-01-09	0.951528	5.16e-13	1.24e-11	9.18156
205568_at	AQP9	0.951442	5.2e-07	1.59e-06	6.52275
212385_at	TCF4	0.951357	1.05e-08	4.85e-08	7.4492
226731_at	ITGA1	0.951078	3.54e-08	1.42e-07	7.39426
219492_at	CHIC2	0.950901	1.45e-13	4.4e-12	7.39601
202638_s_at	ICAM1	0.950889	3.64e-08	1.45e-07	6.48291
206825_at	OXTR	0.950611	1.45e-11	1.85e-10	4.63004
201634_s_at	CYB5B	0.950576	4.92e-14	1.79e-12	6.39206
242699_at	OTTHUMG00000164860	0.949495	1.34e-08	6.01e-08	6.00138
220146_at	TLR7	0.94939	2.91e-07	9.4e-07	5.42285
217718_s_at	YWHAB	0.949315	1.03e-13	3.33e-12	11.1581
[truncated: 5,778 more rows]

## Sheet: C. GSE28735
Supplementary Table S2C. DEGs of human PDAC and adjacent non-tumor tissues in the dataset GSE28735.
Probe	GeneName	logFC	P.Value	adj.P.Val	AveExpr
8029086	CEACAM5	3.37419	1.63e-13	1.29e-10	6.01749
8169504	SLC6A14	3.28691	1.16e-15	3.59e-12	5.11213
8029098	CEACAM6	2.99129	1.66e-12	7.11e-10	7.336
7908072	LAMC2	2.97136	1e-18	2.18e-14	6.74485
7901175	TSPAN1	2.94556	1.71e-17	1.43e-13	6.94382
7909164	CTSE	2.85444	1.21e-14	2.03e-11	7.20831
8045835	GALNT5	2.78508	3.15e-16	1.73e-12	5.47177
7971077	POSTN	2.64773	1.37e-12	6.26e-10	8.40912
8070579	TFF1	2.43711	3.75e-09	2.77e-07	6.9237
7944164	TMPRSS4	2.4055	1.3e-16	8.64e-13	5.05905
8138381	AGR2	2.3869	3.53e-13	2.35e-10	6.75827
7924029	LAMB3	2.36424	1.31e-18	2.18e-14	6.07004
8015349	KRT19	2.29068	8.4e-14	8.25e-11	7.48806
7918064	COL11A1	2.28328	1.88e-13	1.42e-10	5.66299
8098246	ANXA10	2.27117	5.91e-11	1.07e-08	4.93708
7915472	SLC2A1	2.24467	4.99e-15	1.04e-11	7.26118
8105267	ITGA2	2.24099	7.78e-14	8.09e-11	7.36256
8118061	DPCR1	2.22089	4.75e-10	5.39e-08	5.27294
8065412	CST1	2.17947	4.46e-10	5.08e-08	5.86511
8169263	VSIG1	2.17228	5.28e-10	5.88e-08	3.91441
8179221	DPCR1	2.16033	6.75e-10	7.18e-08	5.3177
8082928	CLDN18	2.13567	7.44e-10	7.77e-08	5.40437
8058765	FN1	2.11326	4.15e-12	1.46e-09	10.3137
7981514	AHNAK2	2.10299	3.63e-16	1.73e-12	5.3706
8056184	ITGB6	2.09485	6.31e-11	1.12e-08	6.81361
8109926	GABRP	2.07977	1.12e-07	3.91e-06	6.21281
8146863	SULF1	2.07466	1.26e-10	1.8e-08	8.7972
8101429	PLAC8	2.02426	7.92e-10	8.19e-08	5.83427
8071758	MMP11	1.98175	5.2e-12	1.75e-09	5.93618
7954065	GPRC5A	1.96512	5.77e-12	1.88e-09	6.09748
7951297	MMP12	1.95745	8.89e-09	5.37e-07	4.88155
8021584	SERPINB5	1.94505	2.03e-13	1.5e-10	4.08558
8002303	NQO1	1.92556	7.2e-13	4.36e-10	5.90189
8028924	MIA-RAB4B	1.86854	4.23e-14	5.21e-11	6.21621
8139207	INHBA	1.85601	7.66e-10	7.97e-08	6.50249
8066493	SLPI	1.81342	5e-11	9.57e-09	7.04737
7950933	NOX4	1.81291	8.81e-14	8.38e-11	5.43495
8135048	MUC17	1.81115	1.46e-06	3.04e-05	4.06447
8091385	CP	1.80149	2.83e-06	5.15e-05	5.87638
7996819	CDH3	1.79148	3.53e-15	8.39e-12	5.2254
7985317	KIAA1199	1.78463	2.46e-13	1.7e-10	4.86464
7936144	COL17A1	1.74828	9.38e-15	1.74e-11	5.3351
7993638	TMC5	1.73301	1.56e-08	8.38e-07	6.58378
8027748	FXYD3	1.73102	3.53e-13	2.35e-10	7.25495
8126820	GPR110	1.72855	8.9e-11	1.41e-08	4.34422
7930980	PPAPDC1A	1.7225	3.67e-13	2.4e-10	5.10059
8106743	VCAN	1.71233	5.83e-08	2.36e-06	9.33565
7969493	SCEL	1.69674	8e-13	4.59e-10	3.1241
8127563	COL12A1	1.68913	6.09e-09	3.97e-07	7.73084
8130867	THBS2	1.68001	6.25e-09	4.06e-07	8.32959
7934898	ANKRD22	1.67929	3.26e-11	7e-09	4.71425
8179617	TRIM31	1.66172	2.74e-09	2.16e-07	4.21982
7955613	KRT7	1.65042	1.85e-08	9.64e-07	6.77573
8129082	COL10A1	1.64751	1.22e-14	2.03e-11	4.92804
8132318	ANLN	1.63933	7.98e-11	1.31e-08	3.98332
7933312	ANXA8	1.63851	1.24e-08	6.98e-07	4.35854
8050160	MBOAT2	1.63393	3.21e-14	4.28e-11	5.89276
7979658	GPX2	1.62503	1.81e-07	5.74e-06	6.15805
7948444	TCN1	1.61678	1.79e-05	0.000228696	6.52366
8072735	APOL1	1.60673	3.08e-12	1.19e-09	6.66583
8042439	ANTXR1	1.59237	7.82e-11	1.3e-08	8.15278
7982377	GREM1	1.5773	6.82e-09	4.4e-07	7.56228
8090180	MUC13	1.57339	2.36e-06	4.42e-05	5.91856
7970441	GJB2	1.57031	9.34e-15	1.74e-11	5.22985
7928429	PLAU	1.57022	2.06e-10	2.69e-08	7.0109
8016646	COL1A1	1.57005	9.51e-07	2.16e-05	9.91875
8001800	CDH11	1.56115	1.65e-08	8.72e-07	7.81434
8124707	TRIM31	1.55564	4.54e-09	3.16e-07	4.10358
8064904	FERMT1	1.55481	1.25e-12	5.95e-10	5.16341
8112980	EDIL3	1.5523	9.97e-09	5.85e-07	6.4836
8092541	LIPH	1.5522	1.38e-10	1.92e-08	6.59739
8102232	LEF1	1.55096	1.92e-11	4.59e-09	5.80681
8008237	ITGA3	1.5412	2.31e-12	9.38e-10	5.96804
8035517	COMP	1.53864	8.14e-08	3.04e-06	6.03602
8178330	TRIM31	1.51954	3.06e-09	2.35e-07	4.09395
7954527	ARNTL2	1.50795	9.62e-11	1.48e-08	5.52959
8046124	DHRS9	1.49343	1.19e-07	4.12e-06	4.3302
8049487	MLPH	1.48778	6.88e-18	7.64e-14	4.9874
7952290	TRIM29	1.48655	7.61e-13	4.52e-10	4.7039
8134263	COL1A2	1.47903	1.03e-06	2.31e-05	10.1098
8057620	COL5A2	1.47605	2.43e-07	7.22e-06	7.10203
7945169	TMEM45B	1.46764	1.03e-08	5.98e-07	5.67948
8042942	HK2	1.46555	4.55e-11	8.96e-09	6.23186
8104758	NPR3	1.46264	3.08e-08	1.44e-06	4.62163
7984001	GCNT3	1.45937	2.02e-07	6.25e-06	6.17643
8150889	SDR16C5	1.45625	1.07e-13	9.38e-11	4.13767
8015387	KRT17	1.45381	2.76e-10	3.43e-08	5.89706
7898413	PADI1	1.45324	1.21e-09	1.12e-07	3.88831
7930498	ACSL5	1.45186	2.15e-09	1.8e-07	6.55189
8093950	S100P	1.44746	6.7e-16	2.79e-12	4.88583
8056257	FAP	1.44531	8.84e-07	2.04e-05	7.82726
8097692	EDNRA	1.43765	2.03e-09	1.72e-07	6.42048
8135601	MET	1.4346	1.34e-11	3.58e-09	6.83688
8015016	TNS4	1.42688	4.43e-12	1.53e-09	5.02257
8152703	FBXO32	1.42434	1.75e-14	2.78e-11	6.3631
8150509	PLAT	1.42225	3.52e-08	1.6e-06	7.39998
7909708	CENPF	1.41982	5.2e-11	9.76e-09	4.18131
8048864	CCL20	1.41424	4.4e-09	3.11e-07	4.47068
8125149	SLC44A4	1.41342	5.2e-09	3.52e-07	6.93909
8178653	SLC44A4	1.41342	5.2e-09	3.52e-07	6.93909
8179861	SLC44A4	1.41342	5.2e-09	3.52e-07	6.93909
8111387	ADAMTS12	1.41111	1.94e-11	4.59e-09	5.23507
8067125	BCAS1	1.4107	1.29e-12	5.95e-10	4.68436
7927631	DKK1	1.40931	2.24e-08	1.13e-06	4.14647
7964927	TSPAN8	1.40685	1.66e-05	0.000214397	7.76568
8100977	CXCL5	1.40314	5e-08	2.09e-06	6.71763
7920297	S100A14	1.40283	5.5e-10	6.05e-08	5.5296
8050537	MATN3	1.40276	5.16e-08	2.14e-06	4.94687
7989985	ITGA11	1.39245	9.53e-13	5.26e-10	4.82037
8083941	ECT2	1.38775	8.38e-13	4.73e-10	5.2634
7993588	TMC7	1.37893	2.42e-14	3.51e-11	5.44861
7976443	IFI27	1.37846	3.14e-12	1.2e-09	6.37856
8037205	CEACAM1	1.37391	5.6e-11	1.03e-08	4.60977
8113433	EFNA5	1.37007	1.01e-11	2.88e-09	4.84703
7929466	CYP2C18	1.3655	1.48e-07	4.94e-06	3.69368
7973336	MMP14	1.36324	9.23e-11	1.44e-08	6.63795
8029773	IGFL2	1.36246	3.66e-11	7.59e-09	3.55772
7978544	EGLN3	1.36188	5.44e-12	1.81e-09	5.63151
8078014	SLC6A6	1.3609	8.76e-10	8.89e-08	7.31811
7899265	SFN	1.36036	1.45e-12	6.4e-10	5.95118
8009951	ITGB4	1.35694	1.44e-13	1.2e-10	5.73518
8023696	SERPINB3	1.35302	0.000105938	0.000946837	3.33155
8053417	CAPG	1.35283	3.71e-12	1.34e-09	6.32847
8056113	LY75	1.35087	1.9e-09	1.63e-07	6.43415
8158167	LCN2	1.34875	6.84e-06	0.000105332	6.85109
8148220	FER1L6	1.33997	9.11e-08	3.33e-06	3.8366
8120043	RUNX2	1.33886	9.8e-13	5.26e-10	4.81082
8045539	KYNU	1.33847	4.99e-08	2.09e-06	5.69692
8091515	GPR87	1.33585	1.04e-07	3.68e-06	3.05237
8046922	COL3A1	1.33345	6.18e-06	9.7e-05	9.71103
7935058	MYOF	1.33025	6.76e-11	1.18e-08	7.98944
8058857	IGFBP5	1.32096	1.28e-06	2.75e-05	8.36034
8014974	TOP2A	1.31534	3.56e-09	2.67e-07	4.95885
8149774	LOXL2	1.30811	7.73e-11	1.29e-08	5.76982
8120719	CD109	1.30747	3.65e-09	2.72e-07	5.18296
7942135	ANO1	1.29741	1.95e-11	4.59e-09	6.14142
8171172	MXRA5	1.29331	2.68e-08	1.3e-06	7.96806
7938485	MICAL2	1.28112	3.76e-13	2.41e-10	6.03285
8045688	TNFAIP6	1.27707	2.03e-05	0.00025256	5.85495
7979710	PLEK2	1.2701	2.96e-14	4.1e-11	5.74468
7954330	SLCO1B3	1.26371	6.17e-05	0.000615757	2.81834
8033674	MUC16	1.26232	4.19e-09	3e-07	4.19713
8148040	MAL2	1.25902	2.4e-07	7.17e-06	8.72196
7920291	S100A16	1.25886	2.29e-12	9.38e-10	6.43005
8020551	LAMA3	1.25668	7.62e-14	8.09e-11	5.71901
8084794	IL1RAP	1.25664	4.66e-11	9.06e-09	6.02427
7964907	PTPRR	1.25401	2.27e-10	2.91e-08	3.40223
8139488	IGFBP3	1.25108	2.45e-13	1.7e-10	7.22182
8094028	AFAP1-AS1	1.24662	1.11e-09	1.06e-07	3.50285
8140967	SAMD9	1.24521	1.04e-10	1.56e-08	6.11283
7953532	ENO2	1.24123	2.6e-09	2.08e-07	5.72025
8054479	MALL	1.2398	5.58e-10	6.11e-08	5.87588
7920128	S100A11	1.23714	4.16e-12	1.46e-09	8.69463
8170648	BGN	1.23177	1.31e-07	4.46e-06	8.12708
7961142	OLR1	1.23086	2.21e-05	0.000270391	5.8225
8155214	MELK	1.22792	1.02e-08	5.94e-07	4.62512
7920642	MUC1	1.22593	3.81e-06	6.58e-05	8.43366
8086517	CDCP1	1.22225	9.13e-12	2.67e-09	6.52735
8167973	HEPH	1.21543	8.71e-09	5.3e-07	4.86182
7969438	LMO7	1.21526	1.76e-11	4.39e-09	6.35909
7902541	IFI44L	1.21506	1.36e-05	0.000182713	6.43948
8020110	RAB31	1.21359	1.07e-07	3.74e-06	8.09571
7923086	ASPM	1.20915	5.37e-09	3.62e-07	3.76034
8100154	CORIN	1.20741	8.07e-09	5.03e-07	3.75987
8120967	NT5E	1.20556	4.97e-07	1.3e-05	5.9182
8077366	LRRN1	1.20554	1.46e-08	7.93e-07	4.69969
8138566	IGF2BP3	1.2033	4.32e-09	3.07e-07	3.67956
7974335	RN5S385	1.19876	1.41e-07	4.74e-06	5.08818
8123246	SLC22A3	1.19637	1.92e-07	6.01e-06	4.50947
8059905	COL6A3	1.1941	5.94e-06	9.41e-05	9.38458
8070574	TFF2	1.19279	3.49e-05	0.000391519	5.53246
8040080	RSAD2	1.18762	9.36e-09	5.55e-07	5.13172
7979179	ERO1L	1.18758	3.39e-12	1.25e-09	7.65744
7915184	RHBDL2	1.18743	1.67e-13	1.29e-10	3.72199
7963410	KRT6A	1.18037	8.84e-06	0.000128936	5.78112
8138613	OSBPL3	1.17332	3.19e-10	3.85e-08	5.91226
7909332	CD55	1.17062	1.71e-12	7.23e-10	8.15643
8059350	AP1S3	1.16969	1.23e-12	5.95e-10	4.97912
7961215	STYK1	1.1627	4.29e-15	9.52e-12	3.85943
8050007	PXDN	1.1608	3.39e-07	9.43e-06	6.09185
8012953	TRIM16	1.16036	1.06e-13	9.38e-11	5.6895
8066214	TGM2	1.16029	1.8e-07	5.73e-06	7.12952
8123104	FNDC1	1.15991	3.57e-07	9.85e-06	5.72373
8108217	TGFBI	1.156	4.07e-08	1.8e-06	7.42401
8059279	EPHA4	1.15228	2.32e-09	1.9e-07	5.47178
7962579	AMIGO2	1.14467	1.66e-13	1.29e-10	5.94944
8141206	BAIAP2L1	1.14425	1.61e-08	8.55e-07	7.06715
8061579	TPX2	1.14159	2.49e-09	2.03e-07	3.55235
7937020	MKI67	1.13682	2.35e-08	1.17e-06	4.56742
8100298	OCIAD2	1.13609	2.9e-09	2.24e-07	6.1883
7934906	ACTA2	1.13585	7.53e-07	1.79e-05	9.45226
7990151	PKM	1.13283	1.12e-11	3.07e-09	8.61325
8044212	SULT1C2	1.12968	2.81e-05	0.000327849	4.25569
8020779	DSG2	1.12918	2.14e-06	4.1e-05	6.71786
8043981	IL1R2	1.12812	3.88e-08	1.74e-06	5.00215
8005449	KRT17P1	1.12802	1.28e-09	1.18e-07	5.28924
8077899	PPARG	1.12305	4.03e-08	1.79e-06	5.54316
8140534	SEMA3C	1.12304	3.23e-05	0.000367645	7.34243
8060940	LAMP5	1.11918	1.06e-06	2.37e-05	5.35345
8038683	KLK6	1.11685	3.58e-07	9.86e-06	3.81428
7950810	SYTL2	1.11459	7.77e-11	1.29e-08	5.58799
8145293	ADAM28	1.11359	7.81e-07	1.84e-05	7.28719
7965541	FGD6	1.11054	8.31e-12	2.54e-09	6.33969
7979307	DLGAP5	1.10821	7.41e-08	2.83e-06	3.45482
8063115	MMP9	1.1074	2.15e-08	1.1e-06	4.44998
8112045	ESM1	1.10615	1.02e-12	5.37e-10	3.61893
8065948	FER1L4	1.10577	2.72e-12	1.09e-09	4.52888
8132557	AEBP1	1.09955	6.01e-08	2.41e-06	7.56581
8018305	HN1	1.09929	1.01e-10	1.54e-08	5.95899
7957023	LYZ	1.09778	8.1e-06	0.000120077	9.73495
8135015	MUC3B	1.09742	7.71e-06	0.000115591	4.90767
7958884	OAS1	1.09672	2.16e-10	2.79e-08	5.85668
8106727	FLJ41309	1.09645	7.69e-12	2.39e-09	4.23138
7919815	CTSK	1.09488	2.06e-05	0.000256479	7.67093
8004184	XAF1	1.09333	3.11e-09	2.37e-07	6.66761
8100798	SULT1B1	1.09286	2.35e-05	0.000283448	4.20257
7972713	EFNB2	1.0911	4.37e-11	8.71e-09	5.78276
8146000	ADAM9	1.09058	1.66e-09	1.46e-07	8.72016
8114920	DPYSL3	1.08864	1.28e-06	2.75e-05	6.51059
8115327	SPARC	1.08846	3.37e-06	5.95e-05	10.5967
8056151	PLA2R1	1.08734	2.53e-09	2.04e-07	6.21629
7921873	FCGR3A	1.08569	1.04e-05	0.000147926	6.55779
8168749	SRPX2	1.08475	3.09e-06	5.52e-05	6.93407
7920258	S100A6	1.08265	1.12e-15	3.59e-12	6.32164
8103769	HPGD	1.0823	3.42e-05	0.000386295	5.08174
8066822	SULF2	1.07969	2.56e-06	4.74e-05	6.69577
7910611	KCNK1	1.07854	1.37e-11	3.63e-09	5.46554
8089082	DCBLD2	1.07532	1.33e-08	7.38e-07	8.00125
8051322	XDH	1.07273	3.85e-09	2.82e-07	4.32295
8047738	NRP2	1.0712	2.01e-09	1.71e-07	5.78388
7919637	HIST2H2BE	1.0711	1.42e-10	1.96e-08	6.23999
7968800	DGKH	1.06722	9.96e-09	5.85e-07	6.14083
8102950	INPP4B	1.06464	1.44e-10	1.98e-08	6.85949
7962183	AK4	1.06418	8.09e-10	8.31e-08	5.40264
8018774	ST6GALNAC1	1.06351	2.1e-09	1.77e-07	4.14532
7945245	NTM	1.05983	4.28e-11	8.63e-09	5.54918
7919669	MTMR11	1.05888	3.68e-12	1.34e-09	5.41109
8112342	ADAMTS6	1.0581	2.45e-10	3.09e-08	4.47093
7918426	SLC16A4	1.05558	1.58e-07	5.17e-06	5.69356
8148572	LY6E	1.05332	1.55e-10	2.09e-08	6.1871
8065416	CST2	1.05313	8.53e-10	8.72e-08	5.14033
8062927	PI3	1.04679	1.08e-10	1.6e-08	4.74932
7902127	SGIP1	1.04472	4.23e-11	8.59e-09	4.43026
8037374	PLAUR	1.04421	1.8e-07	5.73e-06	7.18013
7936968	ADAM12	1.0437	0.000106299	0.000949164	5.7535
8085984	OSBPL10	1.04224	9.08e-10	9.09e-08	6.12358
8041383	LTBP1	1.04053	4.33e-08	1.89e-06	7.54742
7983969	CCNB2	1.04009	8.83e-08	3.25e-06	3.69302
7950391	PGM2L1	1.0395	3.69e-11	7.59e-09	6.36357
8061894	BPIFB1	1.03599	7.68e-05	0.00072707	3.29547
8095986	ANXA3	1.03141	5.78e-07	1.46e-05	7.26659
7921882	OLFML2B	1.02936	1.36e-05	0.000183	5.9243
7914127	IFI6	1.02759	2.2e-07	6.65e-06	6.76486
8129880	PERP	1.02669	4.23e-09	3.02e-07	7.66978
7960529	SCNN1A	1.02514	4.3e-07	1.15e-05	5.89251
7942596	SERPINH1	1.02224	1.75e-06	3.5e-05	6.49069
8090162	ITGB5	1.01874	8.95e-10	9.03e-08	7.1835
7956271	HSD17B6	1.01791	1.13e-11	3.07e-09	3.06145
8138466	MACC1	1.01744	1.73e-05	0.00022227	6.88825
7984540	KIF23	1.01646	1.82e-08	9.5e-07	4.46643
8162744	CORO2A	1.01012	2.05e-10	2.69e-08	4.20714
8115368	NMUR2	1.0097	6.21e-05	0.000617929	3.49677
8048717	SGPP2	1.00877	1.19e-10	1.73e-08	6.12887
8124527	HIST1H1B	1.00495	8.83e-08	3.25e-06	5.74628
7957140	LGR5	1.00418	3.23e-06	5.73e-05	3.527
8141328	CYP3A5	1.00399	9.02e-05	0.000829814	6.36388
8104788	RAI14	1.00224	7.13e-10	7.52e-08	5.837
8072876	LGALS1	1.00157	2.4e-07	7.17e-06	8.1463
8102587	NDNF	1.00146	8.78e-09	5.32e-07	4.09372
7922174	F5	1.00141	1.84e-06	3.64e-05	5.14806
8105348	GPX8	0.999893	2.28e-07	6.88e-06	5.78475
8124531	HIST1H3I	0.999058	1.47e-09	1.33e-07	6.43617
7934278	P4HA1	0.995408	1.5e-10	2.04e-08	7.31917
8061447	PYGB	0.995248	3.94e-14	5.05e-11	6.42334
8160431	MIR31HG	0.994099	3.35e-08	1.54e-06	2.98709
8138289	ETV1	0.993374	1.63e-07	5.31e-06	5.361
8083146	PLS1	0.992617	2.77e-05	0.000324069	6.63179
8059854	ARL4C	0.991732	5.78e-08	2.35e-06	6.14987
8061564	ID1	0.990909	5.93e-09	3.93e-07	5.58326
8103563	DDX60	0.987774	2.79e-08	1.33e-06	5.95458
8173444	IL2RG	0.987006	7e-08	2.69e-06	5.25668
8091757	TRIM59	0.986642	1.21e-12	5.92e-10	3.91674
7921868	FCGR3A	0.98619	5.33e-08	2.2e-06	4.93258
7923772	LEMD1	0.983728	3.07e-09	2.35e-07	3.58183
8173869	POF1B	0.981282	1.67e-05	0.000215411	5.27875
8113504	NREP	0.980753	4.91e-09	3.39e-07	6.68436
8013042	KRT17	0.980311	8.79e-10	8.9e-08	7.35489
8105828	CCNB1	0.979899	1.97e-07	6.11e-06	4.97542
7906079	RAB25	0.977384	1.05e-06	2.35e-05	6.11132
7902553	IFI44	0.976921	1.12e-05	0.000157117	5.84105
7963421	KRT6A	0.975217	4.39e-05	0.000469644	5.15674
8026861	B3GNT3	0.974656	2.02e-14	3.06e-11	4.80838
8161044	TPM2	0.972923	1.89e-07	5.94e-06	7.17007
8106393	F2R	0.968702	2.47e-08	1.22e-06	6.33653
8168794	CENPI	0.968347	1.24e-08	6.98e-07	3.59727
7966026	NUAK1	0.966425	1.31e-08	7.29e-07	5.66172
7983478	C15orf48	0.964442	7.47e-08	2.84e-06	5.37455
8121257	PRDM1	0.962425	1.49e-06	3.08e-05	6.19363
8156290	CKS2	0.962409	1.49e-07	4.95e-06	4.21248
8015412	JUP	0.960997	1.28e-12	5.95e-10	6.0907
8101260	ANTXR2	0.960436	5.92e-08	2.39e-06	8.21133
8094520	PCDH7	0.959735	2.79e-12	1.11e-09	4.27398
8080714	FLNB	0.956481	6.04e-13	3.73e-10	8.28995
8149071	ANGPT2	0.954254	4.7e-07	1.24e-05	4.6554
8148280	SQLE	0.954167	5.68e-08	2.32e-06	6.5963
8168500	PGK1	0.952073	3.91e-11	7.99e-09	8.21254
8005475	TRIM16	0.950656	1.06e-12	5.46e-10	5.50934
7917954	FRRS1	0.948727	9.63e-10	9.49e-08	5.73996
8094278	NCAPG	0.948721	2.74e-07	7.97e-06	4.1744
8176026	FLNA	0.948629	1.92e-06	3.75e-05	7.99462
7992071	MSLN	0.948384	4.85e-11	9.39e-09	4.2779
8016463	HOXB6	0.945973	9.75e-13	5.26e-10	3.72696
7905220	ECM1	0.944582	2.67e-11	5.88e-09	6.03345
7952046	MPZL2	0.941403	9.16e-10	9.13e-08	6.47888
8112376	CENPK	0.940138	5.09e-08	2.12e-06	3.92725
8070584	TMPRSS3	0.93752	2.74e-08	1.32e-06	4.64963
8040113	ASAP2	0.934589	7.77e-14	8.09e-11	6.23537
8092978	MUC4	0.930568	1.03e-07	3.65e-06	4.14803
8022674	CDH2	0.929101	2.83e-06	5.14e-05	4.85555
8117594	HIST1H2BM	0.927116	4.39e-07	1.17e-05	5.27095
8118734	ITPR3	0.924907	3.33e-10	4e-08	6.05862
7990345	SEMA7A	0.924824	5.89e-12	1.9e-09	5.12162
8101828	TSPAN5	0.924719	8.33e-10	8.54e-08	5.4602
8014903	GSDMB	0.924449	9.09e-10	9.09e-08	5.56691
7971296	EPSTI1	0.923482	3.47e-07	9.62e-06	4.75507
8147777	CTHRC1	0.922067	4.38e-10	5.03e-08	6.86925
8098263	PALLD	0.921912	6.46e-08	2.55e-06	6.33009
7921773	PVRL4	0.921114	2.21e-13	1.6e-10	4.30154
7958913	OAS2	0.920444	6.17e-09	4.01e-07	5.05438
7953385	GAPDH	0.920183	7.32e-11	1.24e-08	10.1426
8088180	WNT5A	0.919669	1.87e-09	1.62e-07	4.45244
8044574	IL1RN	0.916439	5.88e-08	2.38e-06	4.34538
7943349	ARHGAP42	0.916136	3.84e-08	1.72e-06	5.55507
8026490	UCA1	0.916024	1.8e-06	3.57e-05	4.25705
8167185	TIMP1	0.912401	1.71e-05	0.000219732	10.1349
7916584	TACSTD2	0.912053	1.13e-05	0.000157689	6.5786
8162394	ASPN	0.910701	2.24e-05	0.000273459	7.6346
7925954	NET1	0.909207	1.46e-12	6.4e-10	7.37312
7933855	RTKN2	0.908815	7.97e-10	8.21e-08	3.04625
7938777	LDHA	0.908295	3.59e-09	2.69e-07	9.37867
8001133	SHCBP1	0.905714	2.89e-07	8.32e-06	4.32783
8043100	TMSB10	0.905658	2.33e-09	1.91e-07	9.41722
7923426	UBE2T	0.904444	4.19e-08	1.84e-06	3.84439
7963406	KRT6B	0.903326	8.54e-05	0.000791721	4.54954
7968344	ALOX5AP	0.902903	2.01e-07	6.24e-06	6.22842
8179709	SFTA2	0.90175	3.62e-09	2.71e-07	4.13497
8162652	CTSL2	0.90118	4.27e-09	3.05e-07	4.02122
7917532	GBP2	0.900995	1.89e-06	3.71e-05	5.91335
7995697	LPCAT2	0.899787	1.21e-10	1.74e-08	6.66456
8068713	MX1	0.897236	4.03e-06	6.88e-05	6.31552
7923850	SLC26A9	0.896284	3.99e-07	1.08e-05	3.75501
8068633	B3GALT5	0.896139	3.94e-07	1.07e-05	4.53234
7997593	ATP2C2	0.895885	4e-08	1.78e-06	4.51561
7989277	MYO1E	0.895689	6.95e-10	7.35e-08	7.17666
8116070	PDLIM7	0.894113	6.96e-11	1.19e-08	6.10791
7974461	LGALS3	0.892054	1.8e-11	4.44e-09	6.67724
7979824	ACTN1	0.890589	1.46e-08	7.93e-07	7.83514
8149330	CTSB	0.889779	5.96e-08	2.39e-06	9.73997
8054580	BUB1	0.887984	3.33e-08	1.54e-06	3.71123
8027778	FXYD5	0.887207	2.77e-09	2.17e-07	6.43078
8132270	NPSR1	0.887021	8.28e-05	0.000771885	3.01854
8037408	KCNN4	0.886817	1.18e-15	3.59e-12	4.40539
8070701	CSTB	0.886496	1.02e-11	2.89e-09	9.12977
7991406	PRC1	0.883184	2.21e-08	1.12e-06	4.99095
7899615	SERINC2	0.882573	6.86e-08	2.66e-06	6.36289
8179827	CLIC1	0.88233	1.55e-11	3.96e-09	7.53815
7974316	FRMD6	0.881993	3.16e-07	8.95e-06	6.70697
8007071	CDC6	0.880032	3.57e-07	9.85e-06	3.61357
8068697	MX2	0.879518	1.72e-07	5.51e-06	6.1228
8142471	WNT2	0.878683	1.79e-08	9.38e-07	3.58276
8070194	RUNX1	0.878196	9.56e-07	2.17e-05	6.94644
7908204	HMCN1	0.878181	5.47e-05	0.000557135	5.85255
8178598	CLIC1	0.877835	1.6e-11	4.04e-09	7.54574
8020384	GREB1L	0.877484	1.29e-09	1.18e-07	3.08638
8042503	MXD1	0.877189	7.71e-07	1.83e-05	5.75875
8078665	VILL	0.875507	3.26e-11	7e-09	5.14728
7906930	NUF2	0.874108	1.6e-07	5.24e-06	3.71885
7912198	ENO1	0.873903	1.14e-07	3.95e-06	9.90983
8126303	TREM1	0.872303	7.87e-06	0.000117282	4.91917
7977270	LOC388022	0.87216	2.59e-05	0.000307097	7.43629
7957608	MIR492	0.872062	5.38e-13	3.38e-10	3.35603
7905548	SPRR3	0.870398	2.94e-05	0.000340606	3.13494
7918622	SLC16A1	0.867524	5.62e-07	1.43e-05	5.35994
8135915	HILPDA	0.866098	1.53e-05	0.000201718	4.58408
8121601	FAM26E	0.8644	3.07e-07	8.73e-06	5.05643
7922773	NCF2	0.864011	1.43e-05	0.000190977	6.29545
7927710	CDK1	0.862273	5.25e-07	1.35e-05	2.97923
8083743	ARL14	0.862133	8.04e-05	0.00075514	5.28398
8111443	C1QTNF3	0.859542	8.47e-06	0.000124541	5.26819
7922343	TNFSF4	0.859194	8.59e-11	1.37e-08	3.94911
8136347	CALD1	0.859054	2.87e-06	5.2e-05	8.4233
8063000	WFDC2	0.856704	9.49e-08	3.42e-06	5.04593
8110183	CDHR2	0.856549	4.48e-05	0.000476446	4.14468
8114287	SPOCK1	0.853406	1.39e-08	7.64e-07	4.59199
8090433	MGLL	0.853305	5.3e-10	5.88e-08	5.54089
8115490	ADAM19	0.849741	9.91e-08	3.55e-06	5.8737
8054377	FHL2	0.848777	9.27e-09	5.52e-07	6.19428
8103399	PDGFC	0.846167	1.14e-08	6.46e-07	7.25077
7961413	C12orf36	0.84597	6.1e-08	2.43e-06	2.79971
8120335	FAM83B	0.844957	1.82e-07	5.78e-06	5.58794
7946661	DKK3	0.844902	1.62e-08	8.61e-07	6.43035
8065920	FER1L4	0.844687	7.19e-12	2.26e-09	3.93018
8153568	PLEC	0.843638	1.15e-10	1.69e-08	6.30461
7943369	TMEM133	0.842569	7.36e-07	1.76e-05	5.56015
7956878	IRAK3	0.842458	7.61e-06	0.000114555	5.31973
8000346	ERN2	0.842441	6.08e-11	1.09e-08	4.06006
8138337	AGMO	0.842011	6.69e-06	0.000103704	3.64129
8140971	SAMD9L	0.84148	7.67e-06	0.000115153	5.80128
8066513	SDC4	0.841019	1.55e-06	3.18e-05	7.17674
8125059	CLIC1	0.840286	1.24e-11	3.34e-09	7.53357
8134552	ARPC1B	0.839681	1.44e-07	4.84e-06	7.35466
8035980	RHPN2	0.839083	6.11e-08	2.43e-06	5.94362
8044499	SLC20A1	0.835882	1.55e-07	5.1e-06	7.4322
7953291	CD9	0.835821	6.7e-11	1.17e-08	9.32186
7989647	KIAA0101	0.835181	6.08e-06	9.58e-05	3.59229
8048283	SLC11A1	0.835155	3.74e-07	1.02e-05	4.94607
8135705	KCND2	0.834856	3.14e-08	1.46e-06	4.42013
7928046	TSPAN15	0.834388	4.52e-09	3.16e-07	6.70604
8077441	BHLHE40	0.832695	5.09e-08	2.12e-06	7.99045
8068361	SLC5A3	0.832578	1.08e-09	1.03e-07	7.25573
7919606	HIST2H2BF	0.831334	8.07e-11	1.32e-08	6.88467
8159142	COL5A1	0.830321	1.54e-07	5.09e-06	5.9832
8121685	DCBLD1	0.828037	2.17e-09	1.81e-07	6.39905
8015376	KRT16	0.827705	2.91e-10	3.56e-08	4.50044
8030094	FUT2	0.827577	1.41e-07	4.74e-06	4.13715
8044080	SLC9A2	0.826656	2.83e-09	2.21e-07	3.41887
7924096	NEK2	0.826436	1.02e-08	5.94e-07	4.00538
8130505	EZR	0.825361	5.55e-11	1.03e-08	8.41817
7905079	HIST2H2AA3	0.823549	9.51e-11	1.47e-08	7.08744
7919619	HIST2H2AA3	0.823549	9.51e-11	1.47e-08	7.08744
8124855	SFTA2	0.822757	6.52e-09	4.22e-07	4.12398
7965357	GALNT4	0.822689	2.08e-06	4.01e-05	5.60332
8140668	SEMA3A	0.818875	3.62e-05	0.000402571	5.60354
7924058	IRF6	0.818561	7.86e-06	0.000117232	5.52914
8157038	SLC44A1	0.815379	1.11e-12	5.61e-10	7.79845
7917503	GBP3	0.814314	1.15e-05	0.000160237	5.28652
7927998	HKDC1	0.812316	1.6e-05	0.000208172	4.86971
8097628	HHIP	0.811919	2.47e-05	0.000294941	4.57397
8063028	DNTTIP1	0.811415	8.43e-14	8.25e-11	6.5002
7939314	EHF	0.810544	0.000101397	0.000911996	5.8025
8125512	TAP1	0.808491	4.52e-08	1.94e-06	6.61504
8178867	TAP1	0.808491	4.52e-08	1.94e-06	6.61504
8180061	TAP1	0.808491	4.52e-08	1.94e-06	6.61504
7912887	MFAP2	0.808216	5.89e-08	2.38e-06	6.5345
8112260	DEPDC1B	0.807744	4.13e-07	1.12e-05	3.8568
7989335	ANXA2	0.806578	8.93e-11	1.41e-08	8.49821
7919591	FAM72D	0.804515	5.51e-06	8.84e-05	3.81258
8154836	ANXA2P2	0.80352	3.55e-11	7.49e-09	9.32318
8146159	AP3M2	0.803276	5.33e-10	5.9e-08	5.92591
7923958	C1orf116	0.801075	1.26e-07	4.31e-06	5.15104
8067233	PMEPA1	0.800702	2.21e-05	0.000270462	6.62705
7929511	ENTPD1	0.79963	4e-06	6.84e-05	6.3138
7919584	HIST2H2BF	0.799427	1e-09	9.83e-08	5.88364
7939546	CD82	0.79927	1.41e-12	6.35e-10	6.6144
7910466	CAPN9	0.798533	8.89e-06	0.00012944	3.21832
7969414	KLF5	0.798364	2.27e-08	1.14e-06	6.42585
7905929	EFNA1	0.796663	6.5e-10	6.93e-08	6.0071
8137874	CARD11	0.795046	6.02e-11	1.08e-08	4.44365
7913237	CAMK2N1	0.794474	1.06e-07	3.72e-06	7.62902
7900382	CAP1	0.79392	1.02e-10	1.54e-08	9.09626
7939383	PRR5L	0.793818	4.6e-11	9.01e-09	4.898
8043945	MAP4K4	0.792981	1.95e-07	6.08e-06	7.07428
7898057	PDPN	0.792455	6.69e-06	0.000103727	5.2344
8024013	C19orf21	0.791854	6.62e-08	2.59e-06	4.5624
8171248	KAL1	0.791294	6.27e-09	4.06e-07	4.7217
8104079	FAT1	0.787831	8.31e-11	1.33e-08	7.88791
7963157	RACGAP1	0.786299	9.25e-09	5.52e-07	5.49523
8135955	CALU	0.785443	3.55e-09	2.67e-07	7.60401
7903565	GPSM2	0.78529	2.5e-06	4.64e-05	4.67339
8138689	SKAP2	0.781625	8.03e-08	3.01e-06	7.07784
7920123	S100A10	0.780179	1.14e-09	1.07e-07	10.5385
8148184	FAM83A	0.780155	4.6e-05	0.000486035	3.87294
7905067	HIST2H4B	0.780125	8.31e-09	5.09e-07	5.24306
7919627	HIST2H4B	0.780125	8.31e-09	5.09e-07	5.24306
8145365	DOCK5	0.7801	3.06e-09	2.35e-07	6.06304
8033054	FUT3	0.778807	8.58e-08	3.18e-06	4.67963
7991234	MFGE8	0.778643	1.59e-06	3.25e-05	6.44082
8018975	LGALS3BP	0.776713	4.56e-08	1.95e-06	6.97194
8098195	MSMO1	0.774014	2.29e-06	4.32e-05	6.19566
8162117	GOLM1	0.773099	2.61e-09	2.08e-07	7.83669
8022531	NPC1	0.77216	3.56e-09	2.67e-07	6.72629
8109093	ABLIM3	0.770507	6.94e-08	2.68e-06	5.29798
8132439	C7orf10	0.7693	3.4e-10	4.06e-08	4.27381
8161568	LOC642424	0.769128	4.02e-06	6.86e-05	5.1319
7924450	DUSP10	0.767976	1.91e-07	5.97e-06	5.37914
7940775	RARRES3	0.767625	7.24e-05	0.000693325	5.21719
8162759	TBC1D2	0.767593	2.63e-11	5.83e-09	4.6415
8115099	PDGFRB	0.767419	7.13e-05	0.000685261	7.07271
7987230	LPCAT4	0.767182	4.84e-14	5.76e-11	5.88338
8149762	TNFRSF10A	0.765904	1.14e-09	1.07e-07	5.66626
7955179	TUBA1C	0.765655	1.38e-07	4.67e-06	7.00317
7927799	REEP3	0.763833	3.14e-08	1.46e-06	7.41976
7962689	VDR	0.76369	1.24e-08	6.98e-07	4.36052
7917516	GBP1	0.763651	6.18e-05	0.000616393	7.25796
8065569	BCL2L1	0.763324	7.09e-12	2.25e-09	6.91295
7939052	FIBIN	0.762941	1.18e-05	0.000163527	4.48413
8176574	MXRA5P1	0.762901	4.26e-07	1.15e-05	4.03929
7928318	MCU	0.762663	5.62e-09	3.74e-07	5.87465
8021470	PMAIP1	0.761586	9.34e-09	5.54e-07	4.09749
8035304	BST2	0.761256	2.41e-05	0.000288696	5.38125
7985829	FANCI	0.759928	9.13e-08	3.33e-06	4.64527
7927786	REEP3	0.757569	1.58e-10	2.12e-08	7.34079
7905428	TUFT1	0.756248	2.84e-09	2.22e-07	5.17756
7942118	MYEOV	0.755728	2.1e-10	2.73e-08	4.92004
8127346	RAB23	0.754914	1.2e-05	0.000166719	4.90981
7923347	LAD1	0.75412	3.85e-08	1.72e-06	5.0008
8103601	DDX60L	0.753789	4.48e-07	1.19e-05	6.89126
8081288	TMEM45A	0.753644	1.48e-05	0.000195642	6.66993
7923189	KIF14	0.751522	3.34e-07	9.34e-06	3.09002
7972682	KDELC1	0.750541	7.64e-06	0.000114836	4.59597
7954717	BICD1	0.75007	2.7e-08	1.3e-06	6.28694
7965403	LUM	0.749665	7.94e-05	0.000747173	8.92829
7951309	MMP13	0.749657	1.7e-06	3.42e-05	2.67156
7972750	COL4A1	0.749536	4.75e-05	0.000498167	7.09642
7951686	IL18	0.748477	1.01e-05	0.000144168	5.20446
8082916	IL20RB	0.747694	9.34e-05	0.000852877	3.58271
8038695	KLK7	0.747362	1.01e-07	3.61e-06	4.45687
8092552	IGF2BP2	0.746287	1.22e-07	4.21e-06	5.23674
8024572	GNA15	0.746226	8.18e-08	3.05e-06	4.73605
7912706	EPHA2	0.746201	6.21e-10	6.67e-08	5.09204
8014248	SLFN13	0.742443	3.72e-08	1.67e-06	5.4246
7898655	CDA	0.742184	9.93e-08	3.55e-06	4.68727
7980485	DIO2	0.741125	1.65e-08	8.73e-07	4.15601
8117382	HIST1H2BD	0.740881	3.57e-11	7.49e-09	4.69478
7915926	STIL	0.740262	1.35e-07	4.59e-06	3.62445
7957570	PLXNC1	0.738982	6.77e-05	0.000657729	6.8175
8092095	TNIK	0.73849	4.63e-08	1.97e-06	5.78118
8112615	ENC1	0.737637	5.52e-05	0.000560607	6.39975
8093171	MFI2	0.737163	3.39e-07	9.43e-06	5.20213
8034304	ACP5	0.734729	3.01e-06	5.4e-05	5.02016
8021442	ZNF532	0.734274	1.05e-07	3.71e-06	6.3068
7970033	COL4A2	0.733936	5.04e-06	8.23e-05	6.51244
7963280	SMAGP	0.733271	1.98e-10	2.62e-08	5.62344
7917561	GBP4	0.73269	3.52e-05	0.000394177	5.27023
8089372	KIAA1524	0.732192	1.47e-06	3.06e-05	4.73572
8161580	LOC642424	0.731143	2.57e-05	0.00030437	5.26295
7987145	LOC100653168	0.731103	2.82e-10	3.48e-08	4.72189
8127534	MB21D1	0.730252	2.94e-08	1.39e-06	5.35306
8124448	HIST2H4B	0.729185	2.15e-08	1.1e-06	5.75046
8050557	SDC1	0.728217	1.16e-11	3.13e-09	5.96591
8126839	TNFRSF21	0.725712	5.02e-07	1.31e-05	6.82886
8019842	TYMS	0.725693	1.07e-05	0.000150972	5.40777
8091411	TM4SF1	0.725399	6.6e-07	1.62e-05	9.70771
7951485	SLC35F2	0.725389	6.01e-09	3.94e-07	5.85956
7920271	S100A4	0.725199	5.13e-06	8.35e-05	4.7062
8153424	C8orf73	0.723644	1.9e-09	1.63e-07	4.03015
8054611	LINC00152	0.723207	4.11e-05	0.00044516	7.51619
8009075	TANC2	0.722958	1.86e-06	3.66e-05	5.56592
8131614	AHR	0.722266	3.29e-07	9.24e-06	8.26304
7996318	CMTM3	0.722229	1.35e-08	7.44e-07	6.48451
7982757	CASC5	0.721346	1.68e-06	3.39e-05	3.54153
8114970	C5orf46	0.721027	2.13e-07	6.5e-06	3.1081
8133360	CLDN4	0.720758	4.88e-09	3.37e-07	5.70882
8106730	XRCC4	0.719927	8.46e-08	3.14e-06	4.99837
7938880	HTATIP2	0.719288	1.98e-08	1.03e-06	6.66444
7949496	CFL1	0.719189	4.79e-09	3.32e-07	8.45145
7942204	CTTN	0.718276	1.09e-09	1.04e-07	7.45754
7962112	CAPRIN2	0.717009	4.46e-08	1.92e-06	6.00229
8166314	PPEF1	0.716788	5.14e-10	5.77e-08	2.99652
8148435	WISP1	0.715495	2.55e-07	7.52e-06	5.24428
7929258	KIF11	0.714877	6.56e-07	1.62e-05	3.07561
7984813	ISLR	0.713369	7.07e-06	0.000108455	5.92139
7910680	GPR137B	0.712683	2.93e-06	5.3e-05	6.88134
7943749	LAYN	0.712447	4.05e-09	2.93e-07	4.63316
7905406	CGN	0.711761	8.63e-07	2e-05	5.57067
8102050	SLC9B2	0.70843	1.92e-06	3.74e-05	5.23108
8083854	PRKCI	0.708081	2.38e-11	5.36e-09	6.9211
7958202	CHST11	0.703325	9.18e-08	3.34e-06	5.94181
8124492	HIST1H2BK	0.703009	9.13e-07	2.09e-05	6.74146
8084206	B3GNT5	0.702573	1.54e-05	0.000202012	6.19798
8063043	UBE2C	0.701361	9.25e-09	5.52e-07	4.58838
8099259	AFAP1	0.700396	1.7e-07	5.47e-06	5.85311
7907222	PRRX1	0.699637	7.58e-05	0.000719373	6.29866
8102643	CCNA2	0.69961	2.14e-06	4.09e-05	4.43812
7907611	RASAL2	0.699338	1.6e-09	1.42e-07	6.25868
7983239	CKMT1A	0.698312	6.69e-05	0.000652309	5.28403
7983256	CKMT1A	0.698312	6.69e-05	0.000652309	5.28403
8169473	PLS3	0.69777	4.08e-09	2.94e-07	7.38962
8016457	HOXB5	0.69663	1.82e-12	7.56e-10	3.25002
7921099	CRABP2	0.695886	6.48e-05	0.000637122	4.96105
8028311	SPINT2	0.695875	2.32e-05	0.000281267	6.75282
7929334	CEP55	0.695786	1.67e-06	3.36e-05	3.56947
8138392	AGR3	0.695437	3.47e-05	0.000389727	3.00783
8008784	PRR11	0.694838	1.3e-06	2.78e-05	3.59275
7977786	SLC7A7	0.694831	2.64e-05	0.000310923	5.4937
7909967	CAPN2	0.693682	2.39e-10	3.04e-08	7.89087
7958895	OAS3	0.693237	2.98e-08	1.41e-06	4.9267
8084732	RTP4	0.692427	2.28e-06	4.3e-05	4.89164
7925500	CHML	0.692094	5.8e-10	6.28e-08	5.6006
8070819	PTTG1IP	0.692003	7.87e-13	4.59e-10	7.52032
7937335	IFITM1	0.691923	4.95e-05	0.000515522	7.97886
8046861	ITGAV	0.690345	3.7e-08	1.67e-06	9.03067
7915504	ELOVL1	0.689618	3.98e-10	4.61e-08	6.89718
8124521	HIST1H4J	0.689465	2.76e-09	2.17e-07	4.33666
8131944	NFE2L3	0.688534	1.06e-09	1.03e-07	4.50734
8003180	ZDHHC7	0.687634	9.08e-14	8.4e-11	7.10517
8006459	CCL13	0.686309	9.8e-05	0.000886733	3.94185
7909568	DTL	0.68597	5.76e-07	1.46e-05	3.61502
8044773	MARCO	0.684626	1.37e-06	2.88e-05	5.09808
7953775	A2ML1	0.684443	0.000107006	0.00095267	2.9674
7968976	LRCH1	0.684124	6.75e-09	4.36e-07	6.05534
8122756	PLEKHG1	0.68375	2.89e-05	0.000335835	5.34486
7928444	VCL	0.682609	1.03e-07	3.66e-06	6.93538
8179019	HLA-F	0.682332	5.45e-06	8.77e-05	6.40076
7965166	PPFIA2	0.681806	1.97e-06	3.83e-05	4.31604
8147019	ZC2HC1A	0.681321	1.67e-08	8.81e-07	5.82278
7928019	HK1	0.680574	5.53e-09	3.71e-07	5.12825
8135576	TES	0.68044	2.7e-10	3.36e-08	7.96285
8115918	CLTB	0.679436	1.91e-11	4.59e-09	7.07953
8138977	DPY19L1	0.67932	8.75e-09	5.32e-07	6.22951
8177717	HLA-F	0.678927	5.66e-06	9.05e-05	6.61582
8118571	PSMB9	0.678841	1.27e-05	0.00017355	6.17983
8178211	PSMB9	0.678841	1.27e-05	0.00017355	6.17983
8179495	PSMB9	0.678841	1.27e-05	0.00017355	6.17983
7945204	ST14	0.676949	3.22e-05	0.000366532	6.52677
8133788	PTPN12	0.676876	1.19e-08	6.72e-07	7.01429
7992732	ZG16B	0.674928	8.58e-08	3.18e-06	4.85365
8013660	ALDOC	0.673456	1.7e-06	3.42e-05	4.82841
8167965	MSN	0.673166	0.000112071	0.000985635	8.20096
8152512	TNFRSF11B	0.673023	5.73e-05	0.000578378	4.5525
8103240	ANXA2P1	0.672764	1.01e-11	2.88e-09	5.18929
7952426	VSIG2	0.672695	1.68e-11	4.2e-09	4.81387
8100125	RAC1P2	0.67189	5.88e-10	6.33e-08	8.63295
7899627	TINAGL1	0.671681	7.23e-07	1.74e-05	5.8644
7966135	CORO1C	0.669281	1.21e-05	0.000167411	7.88577
7980438	SPTLC2	0.668506	3.22e-09	2.46e-07	6.57267
7918394	EPS8L3	0.668494	6.7e-07	1.64e-05	4.95136
8123864	TFAP2A	0.668108	1.34e-09	1.23e-07	3.65907
8109426	FLJ38109	0.667997	3.06e-10	3.74e-08	4.65744
8137979	ACTB	0.667501	6.32e-08	2.5e-06	10.5232
7993807	TMEM159	0.666905	3.13e-10	3.79e-08	6.22717
7960340	FOXM1	0.666486	1.34e-06	2.83e-05	3.47402
8041206	LBH	0.664181	3.42e-06	6.01e-05	6.49308
8017262	BRIP1	0.664043	2.33e-06	4.38e-05	2.98592
7910997	EXO1	0.663161	9.07e-07	2.08e-05	3.45602
7994737	ALDOA	0.661811	1.91e-11	4.59e-09	6.5954
8170602	ZNF185	0.661472	3.06e-12	1.19e-09	4.37978
8122365	GPR126	0.661239	6.12e-06	9.62e-05	5.7792
7945014	CHEK1	0.660808	1.03e-06	2.32e-05	4.41784
7929047	IFIT2	0.660568	5.3e-05	0.000545144	5.04113
7934411	USP54	0.660063	1.83e-09	1.59e-07	5.53185
8117760	HLA-F	0.659062	7.48e-06	0.000113181	6.20358
8072108	ASPHD2	0.65824	9.25e-12	2.68e-09	4.17624
8119689	PTK7	0.657154	2.84e-06	5.16e-05	5.87199
8076757	CELSR1	0.656859	1.42e-09	1.28e-07	4.57399
7942957	PRSS23	0.656747	3.72e-05	0.000410466	6.12595
8064613	SLC4A11	0.656396	3.84e-12	1.37e-09	4.68376
7913667	GALE	0.656283	1.4e-10	1.94e-08	4.62535
8168146	KIF4A	0.65577	3.46e-06	6.06e-05	3.49496
7988260	FRMD5	0.655661	5.14e-10	5.77e-08	3.53509
8040430	VSNL1	0.655159	7.53e-06	0.000113622	3.78021
8038407	RRAS	0.654957	1.18e-09	1.1e-07	6.67721
8079037	TRAK1	0.654547	9.17e-09	5.52e-07	6.32248
7909146	FAM72D	0.654314	8.51e-06	0.000124873	4.26575
7919642	HIST2H2AB	0.65271	1.72e-07	5.51e-06	6.62861
8039928	FAM72D	0.652307	4.86e-06	7.99e-05	4.2649
8132406	RALA	0.651644	2.65e-10	3.31e-08	6.18097
8170179	VGLL1	0.651641	6.56e-05	0.000643389	4.17309
8047272	SPATS2L	0.650832	5.16e-09	3.52e-07	7.97863
7954559	PPFIBP1	0.650052	4.95e-09	3.4e-07	6.84613
8092177	NCEH1	0.649734	2.78e-06	5.07e-05	7.02516
8010770	SLC16A3	0.649474	5.57e-12	1.84e-09	5.95856
8068353	SLC5A3	0.649158	1.06e-08	6.13e-07	6.96071
8063923	SLCO4A1	0.649003	1.28e-09	1.18e-07	4.46748
7961546	EPS8	0.648665	2.33e-07	7e-06	7.79754
7945666	CTSD	0.646219	2.82e-07	8.15e-06	8.43343
8030582	MYH14	0.645995	1.6e-07	5.24e-06	5.511
8117800	HLA-A	0.64465	2.26e-06	4.29e-05	9.94637
8131475	C1GALT1	0.644376	5.81e-07	1.47e-05	4.70076
7997414	GAN	0.64435	7.28e-11	1.24e-08	6.31059
8138602	DFNA5	0.643155	4.97e-05	0.000517029	5.04458
7911114	KIF26B	0.64269	9.58e-08	3.45e-06	4.5906
8072328	SEC14L2	0.642663	4.22e-08	1.85e-06	4.31676
7969243	CKAP2	0.642442	3.97e-05	0.000432587	5.46635
8154245	PDCD1LG2	0.641778	3.88e-05	0.000423958	4.51423
8109639	PTTG1	0.641332	1.04e-06	2.32e-05	4.69885
8155083	CA9	0.640859	2.79e-06	5.09e-05	4.65528
8103226	TMEM154	0.639708	1.16e-05	0.00016122	4.57431
8078380	ZNF860	0.639405	2.98e-07	8.52e-06	3.61167
8089771	CD80	0.639061	2.92e-07	8.41e-06	4.80151
8016444	HOXB3	0.638887	1.06e-10	1.58e-08	4.39126
7916432	DHCR24	0.638379	6.77e-05	0.000658271	6.49823
8099393	RN5S156	0.637893	2.3e-06	4.34e-05	4.02344
7979281	WDHD1	0.637719	1.43e-06	2.99e-05	3.75461
8106403	F2RL1	0.637314	9.46e-05	0.00086139	6.86417
8164580	PTGES	0.636953	7.27e-07	1.74e-05	4.68004
7904452	FAM72D	0.636899	7.33e-06	0.000111518	4.30305
8134091	CLDN12	0.636531	1.91e-09	1.63e-07	6.40688
8006531	SLFN5	0.636131	3.05e-05	0.00035075	7.63705
8179731	HLA-B	0.635559	2.26e-06	4.29e-05	10.3754
8137680	ADAP1	0.63489	2.2e-11	5.08e-09	4.12444
7954631	FAR2	0.633618	6.44e-06	0.000100332	4.54785
8007154	FKBP10	0.633098	5.15e-06	8.37e-05	6.02574
7982663	BUB1B	0.632061	8.91e-06	0.000129599	3.6247
7961440	PLBD1	0.631435	4.64e-08	1.97e-06	7.56105
7978718	SEC23A	0.631278	9.25e-07	2.11e-05	7.71506
8047174	SLC39A10	0.631207	2.29e-06	4.32e-05	6.36205
8030007	EMP3	0.630912	0.000100222	0.00090289	5.58397
8139840	ERV3-1	0.629017	3.39e-05	0.000383419	7.22689
8007043	RAPGEFL1	0.628275	3.02e-05	0.000348222	4.64477
8067248	PPP4R1L	0.628119	2.11e-09	1.77e-07	4.45751
8095139	SRD5A3	0.627954	5.6e-06	8.98e-05	5.44151
8177732	HLA-A	0.627499	5.77e-06	9.19e-05	10.2744
8058477	KLF7	0.62732	8.08e-08	3.02e-06	6.35824
8178498	HLA-B	0.627099	3.05e-06	5.45e-05	10.0198
8020090	TWSG1	0.626538	9.79e-08	3.51e-06	7.04195
7983940	FAM63B	0.624369	5.81e-10	6.28e-08	5.41996
8078461	FBXL2	0.623616	2.97e-07	8.51e-06	5.78782
7948987	PLA2G16	0.623256	5.78e-06	9.19e-05	6.70177
7940147	FAM111B	0.622789	3.56e-05	0.000396563	3.36067
7932966	ITGB1	0.62194	5.36e-09	3.62e-07	8.9561
7970602	PARP4	0.619742	2.53e-09	2.04e-07	7.53675
8040190	GRHL1	0.619548	6.68e-05	0.000651637	4.17783
7965094	E2F7	0.61833	5.24e-07	1.35e-05	3.57304
8090018	PARP9	0.618044	7.24e-06	0.000110332	6.4862
8096602	DAPP1	0.617022	1.17e-06	2.56e-05	3.88332
8179041	HLA-A	0.616852	4.64e-06	7.7e-05	10.608
8083876	SKIL	0.61619	3.75e-06	6.49e-05	7.41579
8063078	CTSA	0.615913	5.54e-09	3.71e-07	8.3865
7919612	HIST2H3C	0.615661	3.08e-07	8.77e-06	5.93182
8160321	SLC24A2	0.61481	6.22e-08	2.47e-06	3.49267
8082314	PLXNA1	0.614401	6.27e-08	2.48e-06	5.23381
7955142	CACNB3	0.61344	5.39e-11	1e-08	5.23187
8115814	SH3PXD2B	0.613174	1.15e-06	2.52e-05	5.77396
8061227	SLC24A3	0.612049	3.59e-07	9.87e-06	5.04319
7904018	CTTNBP2NL	0.611039	5.1e-08	2.12e-06	5.7904
8024111	CNN2	0.611003	6.67e-08	2.6e-06	7.09251
8026806	GLT25D1	0.610267	2.17e-08	1.1e-06	5.88776
8066939	B4GALT5	0.610024	4.18e-07	1.13e-05	7.46711
8124911	HLA-B	0.609397	4.21e-06	7.12e-05	9.97493
8104234	TRIP13	0.609334	9.46e-07	2.16e-05	3.80533
8125500	PSMB8	0.609035	6.75e-06	0.000104226	5.90864
8178855	PSMB8	0.609035	6.75e-06	0.000104226	5.90864
8180049	PSMB8	0.609035	6.75e-06	0.000104226	5.90864
8025058	TRIP10	0.608892	5.18e-12	1.75e-09	6.35572
7925492	OPN3	0.608878	2.47e-08	1.22e-06	5.37549
8028524	ACTN4	0.608651	7.55e-09	4.77e-07	8.86027
7925525	CEP170	0.608626	1.74e-05	0.00022341	4.68067
7905553	SPRR1B	0.608101	1.44e-05	0.000191628	3.25344
8046086	CERS6	0.608061	3.68e-08	1.66e-06	8.05626
8098870	SPON2	0.607591	1.92e-07	6.01e-06	5.07212
7918593	RHOC	0.607256	9.17e-09	5.52e-07	7.25619
8059852	MSL3P1	0.605547	1.98e-06	3.84e-05	4.17825
8163185	TXN	0.605349	6.32e-07	1.57e-05	8.03349
7947248	KIF18A	0.604894	8.25e-06	0.000121873	2.87542
8082100	PARP14	0.604664	1.22e-05	0.000167831	7.35363
8108720	PCDHB9	0.603627	1.61e-07	5.25e-06	4.97007
7943293	ENDOD1	0.603569	7.76e-09	4.89e-07	6.49175
7921713	F11R	0.602776	2.49e-09	2.03e-07	6.94948
8045247	PLEKHB2	0.60275	3.34e-08	1.54e-06	7.27161
8018966	TIMP2	0.602465	2.23e-05	0.000272651	9.07035
8037005	TGFB1	0.600462	1.26e-05	0.000172075	5.62145
7914342	FABP3	0.599673	4.56e-05	0.000483088	4.40503
8141688	PLOD3	0.599238	4.38e-10	5.03e-08	5.79556
7929689	MARVELD1	0.598951	8.6e-09	5.24e-07	6.29081
8055702	NMI	0.598359	2.82e-05	0.000329465	5.08676
8104506	TRIO	0.597812	2.32e-06	4.38e-05	7.02248
7898585	C1orf151-NBL1	0.597771	9.07e-10	9.09e-08	6.74239
7997504	CDH13	0.597406	2.73e-06	5e-05	4.17861
8158424	LRRC8A	0.596444	1.1e-11	3.07e-09	6.11921
8040365	TRIB2	0.596332	1.43e-05	0.000190537	5.99471
8179049	HLA-J	0.59623	9.13e-06	0.000132254	10.5752
7941714	C11orf80	0.596199	1.25e-07	4.28e-06	5.05756
8124416	HIST1H3D	0.596077	4.02e-06	6.86e-05	5.28782
8108378	CTNNA1	0.595948	9.19e-11	1.44e-08	8.34183
7945182	APLP2	0.595457	2.82e-08	1.34e-06	9.16305
7994109	PLK1	0.595177	3e-06	5.39e-05	4.12567
8116272	ADAMTS2	0.594392	4.27e-05	0.000459723	5.69555
8117372	HIST1H2AC	0.594196	1.31e-10	1.85e-08	7.24502
8118111	HCP5	0.594195	4.66e-05	0.0004915	4.95082
7918188	SLC25A24	0.594139	7.98e-09	4.98e-07	5.89259
8083709	SMC4	0.594076	1.87e-07	5.89e-06	5.71286
8109830	CCDC99	0.593998	2.45e-06	4.56e-05	4.44699
8146357	MCM4	0.593934	5.89e-07	1.48e-05	5.30001
8026513	TPM4	0.593668	1.07e-12	5.46e-10	6.74505
7921487	TAGLN2	0.593547	9.57e-10	9.48e-08	6.28296
8044919	RALB	0.59182	7.7e-10	7.99e-08	6.21636
7953218	RAD51AP1	0.590588	1.08e-05	0.000152672	4.02247
8064418	SDCBP2	0.590562	1.55e-09	1.38e-07	5.60255
7953508	TPI1	0.59024	1.49e-07	4.95e-06	5.78718
8152453	TRPS1	0.589811	0.000113537	0.000996426	6.19871
7989224	ADAM10	0.589725	2.17e-09	1.81e-07	8.24118
8108873	ARHGAP26	0.589294	1.95e-05	0.000244768	6.72166
8091283	PLOD2	0.589188	7.99e-05	0.000751109	8.04728
8058708	ABCA12	0.58825	3.33e-07	9.32e-06	2.68426
7937150	ADAM8	0.5882	1.31e-09	1.2e-07	4.7378
8013753	RAB34	0.587388	7.37e-07	1.76e-05	5.18262
8131550	SCIN	0.586804	7.85e-05	0.000739715	4.55112
7945663	IFITM10	0.586236	3.79e-06	6.55e-05	4.30845
7957665	ELK3	0.586118	1.51e-05	0.000199469	6.34198
7904812	PIAS3	0.586054	5.12e-11	9.74e-09	5.44051
8149264	PPP1R3B	0.585487	6.13e-08	2.44e-06	5.38671
8143471	CLEC5A	0.584967	5.53e-05	0.000561068	4.38977
7904469	SRGAP2	0.58487	3.7e-05	0.000408887	7.2475
8153474	TSTA3	0.583547	5.08e-06	8.28e-05	6.40865
7928189	UNC5B	0.582993	6.88e-12	2.2e-09	4.87676
8086505	ZDHHC3	0.582182	3.36e-12	1.25e-09	6.22627
7977249	INF2	0.581351	2.16e-11	5.04e-09	5.77948
7915733	PRDX1	0.580788	1.11e-06	2.45e-05	8.10361
8041179	CLIP4	0.580201	1.07e-05	0.000151305	7.13189
8056005	ACVR1	0.58002	1.47e-08	7.93e-07	6.25222
7913655	ID3	0.578946	0.000101181	0.000910545	5.77394
8089743	B4GALT4	0.578609	3.78e-07	1.03e-05	5.59001
8105229	ITGA1	0.578603	9.53e-06	0.00013721	6.06518
7929052	IFIT3	0.578069	4.46e-05	0.000474881	4.74258
8066905	ZNFX1	0.576737	8.87e-07	2.04e-05	6.36584
7905544	SPRR1A	0.576652	3.41e-06	6e-05	4.43773
8095834	SHROOM3	0.576507	9.28e-06	0.000134118	4.9916
8092839	LRRC15	0.575565	2.36e-06	4.42e-05	4.85479
7944722	UBASH3B	0.575391	1.18e-05	0.000163702	4.65999
8099340	WDR1	0.574893	9.58e-07	2.18e-05	8.19229
7967202	RHOF	0.57464	2.53e-08	1.24e-06	4.18893
7939120	RCN1	0.572746	4.1e-05	0.000443897	7.90702
8144153	NCAPG2	0.572717	5.25e-07	1.35e-05	5.05972
7994659	MVP	0.571935	1.03e-07	3.66e-06	5.9117
8046380	ITGA6	0.571246	1.05e-06	2.34e-05	8.54953
8092707	LEPREL1	0.571015	1.09e-06	2.43e-05	4.82738
8045816	GPD2	0.570947	9.94e-08	3.55e-06	6.34557
8162940	ABCA1	0.570765	5.15e-05	0.000531721	6.76744
8152668	ATAD2	0.569259	1.54e-05	0.000202063	5.07379
8160435	IFNE	0.56889	1.05e-06	2.35e-05	2.38431
8077731	FANCD2	0.568533	5.84e-08	2.37e-06	4.11282
8007620	GRN	0.568298	2.19e-07	6.63e-06	7.98935
8141241	SMURF1	0.56756	7.93e-11	1.31e-08	6.57146
8102342	ELOVL6	0.567034	2.41e-06	4.49e-05	4.20844
7927146	CSGALNACT2	0.566758	9.38e-06	0.000135257	6.96128
7900365	MFSD2A	0.5665	6.66e-06	0.000103276	4.28027
8100464	NMU	0.565993	1.47e-08	7.93e-07	3.07339
7931914	IL2RA	0.565763	3.58e-05	0.00039833	4.26331
8055426	MCM6	0.564763	1.45e-06	3.03e-05	5.77101
8131406	RAC1	0.563607	9.92e-09	5.85e-07	5.9205
7990309	STRA6	0.563445	3.19e-08	1.48e-06	4.57012
8156905	TMEFF1	0.56328	3.85e-09	2.82e-07	4.79458
7964119	STAT2	0.563113	2.87e-06	5.21e-05	6.58754
7943314	JRKL	0.561631	1.2e-10	1.74e-08	6.09502
8010161	2014-09-09	0.561098	7.32e-08	2.8e-06	5.63467
8071737	MIF	0.560903	9.15e-07	2.1e-05	7.78319
8166705	PRRG1	0.560606	8.77e-08	3.24e-06	5.30472
7924207	PTPN14	0.55973	1.84e-08	9.59e-07	5.88983
8057744	STAT1	0.559724	1.4e-05	0.000187	8.64069
7897803	PLOD1	0.559553	1.57e-07	5.15e-06	6.07412
8116316	MGAT4B	0.55887	1.7e-07	5.47e-06	5.56066
8079021	CTNNB1	0.558363	1.43e-09	1.29e-07	9.15137
8145055	BMP1	0.558354	1.06e-06	2.37e-05	4.87757
7967117	OASL	0.557874	6.12e-11	1.09e-08	3.98695
7918911	NAP1L4P1	0.557846	3.24e-07	9.14e-06	5.83895
7902810	LMO4	0.557772	1.39e-07	4.69e-06	4.81065
7968484	BRCA2	0.557063	1.88e-06	3.7e-05	3.62908
8048234	ARPC2	0.556467	4.64e-08	1.97e-06	8.81901
8067279	CTSZ	0.555892	6.66e-07	1.63e-05	7.86544
7936115	SH3PXD2A	0.55579	4.63e-07	1.23e-05	5.46669
8124388	HIST1H3B	0.555512	1.44e-05	0.000191628	4.78282
7940924	PLCB3	0.555339	4.21e-08	1.85e-06	5.01153
8085999	CMTM6	0.5553	8.99e-08	3.28e-06	6.54547
8065817	GSS	0.554967	5.61e-09	3.74e-07	6.11143
8049044	ARMC9	0.553262	1.73e-07	5.55e-06	4.99082
8124430	HIST1H1D	0.552833	3.54e-07	9.78e-06	5.01217
8117995	TUBB	0.552597	5.04e-07	1.31e-05	9.05313
8177858	TUBB	0.552597	5.04e-07	1.31e-05	9.05313
8179174	TUBB	0.552597	5.04e-07	1.31e-05	9.05313
7994280	IL4R	0.552579	1.21e-05	0.000167344	6.51335
8088425	FAM3D	0.552039	6.71e-05	0.000653685	4.61394
7899774	HDAC1	0.550849	1.35e-07	4.59e-06	7.824
8052872	TGFA	0.550722	4.09e-06	6.95e-05	5.0644
8180034	TAP2	0.549862	7.3e-07	1.75e-05	5.51869
8006906	ERBB2	0.549357	1.02e-08	5.94e-07	5.28391
8027621	GPI	0.548749	5.04e-07	1.31e-05	7.54471
8087935	NT5DC2	0.548749	3.51e-06	6.13e-05	5.56376
8094556	PGM2	0.54794	1.21e-06	2.63e-05	6.66438
7952986	WNK1	0.547229	8.75e-10	8.89e-08	6.11291
8141076	PON2	0.54687	4.67e-07	1.23e-05	7.64805
8084232	YEATS2	0.546796	2.21e-08	1.12e-06	6.00226
8141263	KPNA7	0.546692	4.41e-11	8.75e-09	3.61586
7946292	CYB5R2	0.545898	7.35e-07	1.76e-05	4.46552
8126018	STK38	0.545673	5.51e-07	1.4e-05	6.71051
8019930	MYL12B	0.545647	1.16e-07	4.01e-06	8.57659
8078529	STAC	0.545446	1.3e-06	2.78e-05	2.77918
8154233	CD274	0.545428	1.93e-05	0.000242597	4.19038
8067087	SALL4	0.545372	1.08e-08	6.19e-07	4.27159
7907830	QSOX1	0.544879	1.51e-07	5.02e-06	6.32104
8010426	RNF213	0.544796	4.57e-05	0.000484042	7.44626
8028991	CYP2S1	0.543833	1.2e-06	2.61e-05	4.97666
8117813	HLA-J	0.543795	5.62e-06	9e-05	10.0325
8107005	CAST	0.543762	7.46e-08	2.83e-06	7.84795
8058670	IKZF2	0.543324	2.25e-08	1.14e-06	4.18866
7995096	ITGAM	0.542982	5.94e-05	0.000596283	5.45411
8077786	IRAK2	0.542344	1.87e-09	1.62e-07	4.5308
7939215	C11orf41	0.542014	4.08e-06	6.94e-05	3.7394
8117777	HLA-H	0.542002	2.04e-06	3.95e-05	8.42177
7927215	ALOX5	0.541706	8.13e-05	0.000760717	6.74203
8178489	HLA-C	0.541105	3.73e-06	6.46e-05	9.30831
8001564	DOK4	0.540918	3.9e-08	1.74e-06	4.91276
8082911	NCK1	0.540907	1.41e-09	1.28e-07	6.80114
8075483	PIK3IP1	0.540196	4.61e-05	0.000486629	5.04695
8171684	SH3KBP1	0.539945	1.67e-05	0.000215163	6.42229
8052654	PELI1	0.539834	1.48e-05	0.000195783	7.08481
7979241	BMP4	0.539095	8.88e-07	2.04e-05	3.77896
8056766	SLC25A12	0.538965	7.55e-05	0.000717192	5.64151
8049722	GPR35	0.538934	9.77e-08	3.51e-06	4.2326
7941936	GSTP1	0.538455	1.63e-09	1.43e-07	8.60314
7999253	PPL	0.537311	3.15e-06	5.61e-05	5.26798
7926670	YWHAZP3	0.537297	1.12e-09	1.06e-07	6.92774
8150036	KIF13B	0.537296	1.49e-06	3.08e-05	6.78683
8057394	SESTD1	0.536401	1.62e-06	3.29e-05	7.66678
7965322	KITLG	0.53613	7.81e-05	0.000737097	5.56376
8122013	L3MBTL3	0.535996	2.98e-06	5.35e-05	5.69847
7913450	HSPG2	0.535902	1.74e-05	0.000222859	6.63758
7972946	RASA3	0.535467	1.06e-05	0.00014975	5.8796
7929438	HELLS	0.534027	5.61e-05	0.000568373	3.77006
7908639	C1orf106	0.533689	1.06e-08	6.13e-07	4.81096
8003158	KIAA1609	0.533457	1.18e-08	6.68e-07	4.65634
8131263	SNORD13P2	0.533325	1.11e-06	2.46e-05	5.33712
8056943	KIAA1715	0.533195	6.43e-07	1.59e-05	6.61021
8177725	HLA-G	0.533129	1.84e-05	0.000233339	8.99546
8179034	HLA-G	0.533129	1.84e-05	0.000233339	8.99546
8114797	SPRY4	0.532766	6.92e-07	1.68e-05	5.28018
8059177	TUBA4A	0.532727	1.06e-06	2.36e-05	6.18839
7909306	C4BPB	0.53255	8.53e-05	0.000791006	3.14933
7913169	CAPZB	0.532166	1.32e-06	2.8e-05	7.81776
7929012	STAMBPL1	0.53151	1.19e-05	0.000165692	4.86437
8059361	WDFY1	0.531112	6.94e-11	1.19e-08	7.17337
8156826	TGFBR1	0.531014	4.82e-05	0.000503721	7.99588
8048926	SP140L	0.530989	1.03e-05	0.000146804	4.89665
7950578	PAK1	0.530972	2.61e-07	7.64e-06	7.27931
7907893	MR1	0.530593	1.43e-05	0.000190745	5.33091
8130768	RNASET2	0.530373	5.77e-08	2.34e-06	5.86828
8032909	PLIN3	0.530232	1.91e-08	9.89e-07	5.73057
7999834	ARL6IP1	0.529333	2.89e-09	2.24e-07	9.18669
8040458	KCNS3	0.529048	1.88e-05	0.00023765	4.81359
8040223	RRM2	0.528925	8.45e-05	0.000784683	3.13486
7922669	STX6	0.528882	3.02e-08	1.42e-06	5.69284
8163402	PTBP3	0.527895	5.5e-08	2.26e-06	7.69386
8075728	MYH9	0.526717	5.02e-06	8.21e-05	8.51272
8090448	RUVBL1	0.526187	1.05e-07	3.68e-06	5.84067
8020508	RIOK3	0.525799	6.5e-08	2.56e-06	7.22856
7965480	PGAM1	0.525664	5.56e-08	2.28e-06	7.0221
8039389	PTPRH	0.52559	5.73e-05	0.000578195	4.30349
8044333	LIMS1	0.525221	3.53e-05	0.000394177	7.35005
8054519	LIMS1	0.525221	3.53e-05	0.000394177	7.35005
7921033	IQGAP3	0.52477	7.94e-09	4.97e-07	3.17245
7954511	STK38L	0.52424	6.2e-06	9.72e-05	7.57257
7914592	TMEM54	0.523941	1.9e-07	5.97e-06	6.03333
8067167	AURKA	0.522278	2.82e-05	0.000329498	3.7768
8115455	HAVCR1	0.522183	3.91e-06	6.71e-05	2.85988
7912145	TNFRSF9	0.522121	4.74e-07	1.25e-05	3.99701
8020955	MOCOS	0.521997	6.3e-06	9.86e-05	3.86016
7947681	ARHGAP1	0.520911	5.99e-09	3.94e-07	6.7325
7923453	KDM5B	0.52046	1.32e-10	1.85e-08	7.41055
8065868	EIF6	0.520367	4.33e-08	1.89e-06	6.54498
8145977	PLEKHA2	0.520259	5.52e-05	0.000560607	6.35624
8031414	EPS8L1	0.519652	5.67e-11	1.04e-08	3.90602
8061013	ISM1	0.519067	6.05e-05	0.000605388	4.96671
7924388	BPNT1	0.518511	7.38e-07	1.76e-05	5.88386
8006542	AP2B1	0.518348	4.39e-08	1.9e-06	7.58878
8044417	TMEM87B	0.518181	1.48e-06	3.06e-05	6.97742
8087860	TWF2	0.518145	2.76e-07	7.98e-06	6.41314
8026300	CD97	0.517903	1.14e-05	0.000159347	6.84019
7949503	EFEMP2	0.51777	5.12e-05	0.000530614	6.17562
7967794	ANKLE2	0.517026	2.59e-08	1.26e-06	6.67984
8124901	HLA-C	0.516827	4.32e-06	7.26e-05	9.31494
8118890	SCUBE3	0.516327	1.2e-06	2.61e-05	4.16145
8082075	DTX3L	0.515838	4.15e-07	1.12e-05	6.81701
8100615	UBA6	0.515154	1.12e-07	3.91e-06	7.10727
7983512	SQRDL	0.515015	2.52e-08	1.24e-06	6.00086
8021461	GRP	0.514998	2.55e-07	7.51e-06	4.25518
7986789	ATP10A	0.514859	1.23e-07	4.21e-06	3.92353
7914878	CLSPN	0.514609	2.53e-05	0.000301343	3.05145
7918902	CD58	0.514608	1.79e-06	3.56e-05	5.60746
8011713	CXCL16	0.514251	7.13e-05	0.000685114	5.76411
8038725	KLK10	0.514143	4.86e-07	1.27e-05	5.15158
7958152	PGAM1	0.513906	5.62e-08	2.3e-06	6.87303
8102720	ANKRD50	0.513439	6.61e-05	0.000646258	6.88627
8068761	ABCG1	0.513044	8.1e-07	1.9e-05	5.01296
8118667	MYL8P	0.512669	2.11e-08	1.08e-06	7.5076
8073015	KDELR3	0.512286	3.04e-06	5.44e-05	5.46703
7993467	NDE1	0.511036	2.44e-07	7.24e-06	4.83264
7975545	PSEN1	0.510302	1.92e-09	1.63e-07	7.21661
8099218	PPP2R2C	0.510209	3.03e-05	0.000349653	3.44355
8130499	DYNLT1	0.509997	4.19e-05	0.000451956	6.23492
8034512	SNORD41	0.508639	9.69e-05	0.000878522	5.55053
7961865	KRAS	0.508346	5.99e-07	1.5e-05	7.0524
8124397	HIST1H1C	0.508155	6.74e-08	2.62e-06	6.23101
7929624	PGAM1	0.507921	4.36e-08	1.89e-06	6.84515
8043602	NCAPH	0.507815	4.63e-06	7.69e-05	3.53232
8180029	HLA-DQB2	0.507778	6.84e-06	0.000105332	5.70332
8125483	TAP2	0.50689	8.1e-07	1.9e-05	5.39446
7952927	B4GALNT3	0.506659	2.49e-06	4.62e-05	4.71579
8084742	LPP	0.506082	1.4e-06	2.94e-05	7.94459
8047339	BZW1	0.505979	3.71e-07	1.02e-05	8.42542
7982287	ARHGAP11B	0.505928	2.75e-07	7.97e-06	4.75733
8013450	LGALS9	0.505927	6.08e-06	9.58e-05	6.14788
7983360	B2M	0.505887	1.48e-05	0.000195642	10.1172
8086627	ALS2CL	0.5058	4.78e-08	2.02e-06	5.04149
7910014	CNIH4	0.50529	2.34e-08	1.17e-06	6.43956
7966878	CIT	0.504823	1.03e-06	2.32e-05	4.00384
8122202	MYB	0.504791	0.000109694	0.000969861	3.33372
8103728	HMGB2	0.503724	1.48e-05	0.000196137	5.52417
8047538	BMPR2	0.503428	6.02e-06	9.49e-05	7.58471
8059470	IRS1	0.503161	1.88e-08	9.79e-07	4.57615
8075720	APOL2	0.502204	1.74e-09	1.52e-07	5.28072
8030383	RCN3	0.501579	2.07e-05	0.000257308	4.97815
8029006	AXL	0.501377	5.44e-05	0.000554862	6.37069
8117128	E2F3	0.501309	9.81e-07	2.22e-05	4.69731
8114536	TMEM173	0.500918	1.22e-05	0.000168086	5.81458
8117395	HIST1H2BF	0.500778	1.6e-05	0.000208395	3.26139
7956046	DGKA	0.500513	1.52e-05	0.000200321	6.64576
7921955	RXRG	-0.500921	3.07e-08	1.44e-06	2.63801
8102135	CXXC4	-0.501151	4.52e-07	1.2e-05	3.8903
8056361	RN5S111	-0.501662	2.62e-06	4.83e-05	3.80285
8040211	KLF11	-0.503495	4.26e-07	1.15e-05	5.79805
7915227	SNORA55	-0.50372	4.94e-11	9.52e-09	5.22381
8021222	ELAC1	-0.505707	6.07e-09	3.96e-07	4.96298
7968212	WASF3	-0.506071	8.14e-11	1.32e-08	4.71259
8157233	HSDL2	-0.507197	7.87e-07	1.85e-05	5.82842
8067157	CBLN4	-0.507213	2.07e-06	3.98e-05	2.65902
7975932	TMEM63C	-0.507731	2.28e-06	4.31e-05	3.29299
7909866	2014-03-02	-0.510073	2.24e-08	1.13e-06	5.32418
8023165	HDHD2	-0.510093	2.17e-10	2.79e-08	6.9407
8156164	KIF27	-0.510114	2.43e-07	7.22e-06	7.07129
7971692	INTS6	-0.510386	5.77e-06	9.19e-05	4.99652
8158431	PHYHD1	-0.510766	6.68e-07	1.63e-05	4.92631
8124756	PPP1R10	-0.511762	2.75e-08	1.32e-06	6.17798
8178358	PPP1R10	-0.511762	2.75e-08	1.32e-06	6.17798
8179664	PPP1R10	-0.511762	2.75e-08	1.32e-06	6.17798
8111339	MTMR12	-0.512464	5.19e-09	3.52e-07	6.66012
8140620	PCLO	-0.513008	9.62e-06	0.00013818	3.83213
8113120	TOB2	-0.513091	0.000110287	0.000973291	10.2385
8007848	LOC644172	-0.514325	4.67e-05	0.000492199	4.94979
8145622	RN5S259	-0.514671	1.68e-07	5.45e-06	3.60497
7963575	EIF4B	-0.514816	6.29e-05	0.000623824	6.46731
8024238	CIRBP	-0.516744	4.57e-08	1.96e-06	8.5165
7973580	FITM1	-0.516745	2.25e-07	6.79e-06	3.87353
8158059	STXBP1	-0.517226	3.36e-07	9.35e-06	6.25443
8028058	KIRREL2	-0.517817	9.27e-07	2.12e-05	4.37641
8067864	ANKRD20A5P	-0.517868	1.43e-05	0.000190455	5.82091
8080878	ATXN7	-0.521188	6.22e-08	2.47e-06	6.98002
7980098	ALDH6A1	-0.521503	1.62e-06	3.28e-05	5.59739
8052091	NRXN1	-0.521709	5.87e-05	0.000591015	3.90551
7997332	NUDT7	-0.522333	2.85e-08	1.36e-06	4.76107
8137485	DPP6	-0.522658	2.6e-05	0.000307246	3.77952
7981994	SNORD116-23	-0.524113	2.3e-07	6.93e-06	3.29749
7982016	SNORD115-5	-0.526161	3.65e-05	0.000404822	2.53033
7982024	SNORD115-5	-0.526161	3.65e-05	0.000404822	2.53033
7982030	SNORD115-5	-0.526161	3.65e-05	0.000404822	2.53033
8129231	FAM184A	-0.526468	1.08e-08	6.2e-07	3.45886
7968307	MTUS2	-0.527981	4.99e-08	2.09e-06	3.59076
8072931	GCAT	-0.528501	7.43e-05	0.000707977	4.44982
8053551	REEP1	-0.530148	6.83e-05	0.000662933	3.76644
8102321	PLA2G12A	-0.531155	1.75e-06	3.5e-05	5.5983
8125289	TNXB	-0.532465	6.19e-05	0.000616549	4.58869
8090070	ADCY5	-0.533019	5.31e-07	1.37e-05	4.97614
8081959	STXBP5L	-0.53452	2.43e-05	0.000291728	2.43529
7982006	SNORD116-29	-0.535504	8.24e-06	0.000121873	4.06357
7910164	ADCK3	-0.536479	2.39e-06	4.46e-05	4.70927
7982050	LOC100506948	-0.537835	4.74e-05	0.00049741	2.414
7981919	SNRPN	-0.538773	5.26e-08	2.18e-06	6.38783
8022986	SYT4	-0.539621	8.78e-05	0.000810367	4.04718
8068180	HUNK	-0.53977	1.13e-06	2.5e-05	4.4803
7982028	LOC100506948	-0.541482	3.16e-05	0.000361561	2.57289
7982064	LOC100506948	-0.541482	3.16e-05	0.000361561	2.57289
7982078	LOC100506948	-0.541482	3.16e-05	0.000361561	2.57289
7982092	LOC100506948	-0.541482	3.16e-05	0.000361561	2.57289
8132667	ADCY1	-0.541815	3.68e-07	1.01e-05	4.3233
8034202	RAB3D	-0.541826	4.57e-05	0.000483655	5.54916
7982058	SNRPN	-0.541904	3.21e-05	0.00036603	2.57314
7981996	SNORD116-24	-0.542745	2.97e-06	5.34e-05	4.12671
7933139	ZNF33B	-0.544425	2.95e-05	0.000341334	5.58434
7961960	RN5S354	-0.545456	2.41e-06	4.49e-05	4.91108
7987248	GOLGA8A	-0.549355	4.19e-06	7.1e-05	7.66255
8094719	N4BP2	-0.549626	1.37e-06	2.89e-05	5.60372
7961702	KCNJ8	-0.549783	5.56e-06	8.92e-05	5.71269
7976850	MIR154	-0.550498	8.18e-06	0.000121094	2.93874
8081620	TAGLN3	-0.551569	2.5e-05	0.000298618	3.54334
8082046	CASR	-0.551932	5.31e-06	8.58e-05	4.75445
8168589	ZNF711	-0.552543	2.87e-07	8.27e-06	4.70786
7936494	GFRA1	-0.552755	7.1e-05	0.000683993	3.84662
7971922	PCDH9	-0.552897	4.49e-07	1.19e-05	3.13538
8065444	ACSS1	-0.554592	2.38e-06	4.45e-05	5.33463
7963826	PPP1R1A	-0.555437	1.87e-08	9.73e-07	4.6694
7942647	LOC100506127	-0.556484	1.29e-05	0.00017556	4.48066
7902367	ACADM	-0.557051	3.09e-08	1.44e-06	7.57844
8129254	MAN1A1	-0.557542	5.27e-10	5.88e-08	6.97178
7976808	LOC100288160	-0.558166	2.05e-06	3.96e-05	4.034
8008263	PDK2	-0.560723	3.65e-06	6.33e-05	5.2668
8096753	HADH	-0.560882	2.49e-06	4.62e-05	6.71467
8123920	ELOVL2	-0.562864	1.47e-07	4.9e-06	3.29618
7969533	SLAIN1	-0.565355	4.11e-05	0.00044516	4.53391
8102532	PDE5A	-0.566124	7.87e-06	0.000117282	6.44315
8052399	BCL11A	-0.566391	1.3e-06	2.77e-05	4.53536
7972336	DZIP1	-0.566601	3.11e-06	5.55e-05	6.08629
8027312	ZNF429	-0.567666	1.31e-05	0.000177645	3.86012
7945146	KCNJ5	-0.568037	1.6e-06	3.26e-05	4.64037
7966046	MTERFD3	-0.569131	1.94e-10	2.57e-08	4.28526
8128459	SIM1	-0.569442	6.43e-07	1.59e-05	3.07689
8156569	C9orf3	-0.570186	1.93e-05	0.000242101	6.57997
8174119	ZMAT1	-0.571071	1.45e-07	4.84e-06	4.86112
8005638	ALDH3A2	-0.572157	1.47e-06	3.06e-05	6.13765
8137526	INSIG1	-0.572669	8.15e-06	0.00012072	7.60029
8015730	LOC388387	-0.575011	6.12e-07	1.53e-05	4.68018
7932433	NSUN6	-0.575719	9.48e-08	3.42e-06	5.8409
8096160	ARHGAP24	-0.57587	5.6e-09	3.74e-07	5.62291
7987279	GOLGA8A	-0.576027	4.6e-06	7.66e-05	7.65839
8170775	SSR4	-0.576307	7.93e-06	0.000117881	6.27854
8090343	KLF15	-0.576934	8.01e-06	0.000119019	3.84129
8044882	EPB41L5	-0.576982	4.72e-06	7.81e-05	6.02556
8116245	CLK4	-0.577228	6.98e-08	2.69e-06	5.2759
8145611	FZD3	-0.580969	3.43e-05	0.000387181	4.93995
8098620	FAM149A	-0.581401	6.74e-07	1.64e-05	4.67777
8042356	MEIS1	-0.582867	1.64e-06	3.32e-05	7.58181
8111887	PLCXD3	-0.583162	8.56e-06	0.000125344	3.58846
8126770	CYP39A1	-0.583689	2.82e-07	8.15e-06	3.77078
7943892	NCAM1	-0.58383	2.09e-06	4.03e-05	4.10172
8045974	SLC4A10	-0.585851	4.58e-05	0.000484634	3.4375
8168892	TCEAL2	-0.586621	1.72e-06	3.45e-05	4.3455
8027728	HPN	-0.588042	4.26e-06	7.18e-05	4.41006
7926152	ECHDC3	-0.588093	8.98e-08	3.28e-06	4.44477
7976783	DLK1	-0.589362	2.82e-06	5.14e-05	4.81281
7976795	MEG3	-0.589743	6.7e-07	1.64e-05	6.04532
8156935	ZNF189	-0.590526	5.87e-07	1.48e-05	6.12562
8171472	TMEM27	-0.591841	1.63e-06	3.29e-05	3.69434
8021047	SETBP1	-0.592582	9.99e-11	1.53e-08	5.65189
7907572	PAPPA2	-0.592839	5.44e-05	0.000554897	3.49673
7916986	NEGR1	-0.593248	9.56e-05	0.000868949	5.96605
8173600	NAP1L2	-0.596576	1.16e-06	2.55e-05	3.68702
7960117	PXMP2	-0.596949	7.91e-06	0.000117686	6.23479
8102567	PRDM5	-0.599226	8.39e-08	3.12e-06	5.19623
7988987	ONECUT1	-0.599874	1.33e-05	0.00017969	5.71643
8022145	L3MBTL4	-0.600437	5.43e-06	8.74e-05	5.1248
8057959	PGAP1	-0.601529	9.98e-06	0.000142809	5.90109
7932765	MPP7	-0.602097	4.91e-05	0.000512389	5.39128
7946757	SOX6	-0.602521	6.41e-07	1.59e-05	5.35351
8126750	ENPP5	-0.602699	8.5e-06	0.000124793	3.66505
8035793	ZNF737	-0.604167	2.68e-05	0.000315376	5.86839
7930181	AS3MT	-0.60456	3.12e-05	0.000358287	4.78952
8140085	MLXIPL	-0.604862	2.41e-07	7.18e-06	4.40471
7916853	DIRAS3	-0.608129	5.39e-10	5.94e-08	4.24037
8056343	COBLL1	-0.609155	3.03e-07	8.65e-06	6.00098
8121838	TPD52L1	-0.609701	9.5e-06	0.000136787	5.23065
7983867	CGNL1	-0.610063	5.26e-05	0.000541542	6.06708
8012830	TMEM220	-0.611797	1.34e-08	7.39e-07	4.6691
7970241	F10	-0.614733	6.84e-06	0.000105332	4.66562
8056102	LY75-CD302	-0.616463	3.24e-07	9.15e-06	7.3078
7947274	MPPED2	-0.617373	4.68e-07	1.23e-05	4.00786
8069668	CYYR1	-0.61908	1.32e-05	0.000179219	5.86739
8078397	CMTM8	-0.619664	5.81e-05	0.000586345	6.35205
7954436	LRMP	-0.620855	1.04e-05	0.000147788	6.25129
7901788	NFIA	-0.621481	5.68e-10	6.2e-08	6.26936
7995793	MT1L	-0.621617	5.88e-05	0.000591015	7.02641
7935011	CPEB3	-0.621756	2.54e-08	1.24e-06	4.95029
8083546	KCNAB1	-0.622147	4.45e-05	0.00047409	3.66611
8085716	SATB1	-0.626655	3.98e-09	2.89e-07	6.58071
7954055	APOLD1	-0.628296	1.49e-07	4.95e-06	4.68417
8061122	BANF2	-0.629127	7.09e-05	0.000682737	3.2322
7989849	DENND4A	-0.629696	1.09e-09	1.04e-07	7.43934
8095819	FAM47E-STBD1	-0.629974	1.33e-05	0.00018005	4.04221
7975324	GALNTL1	-0.630149	1.12e-10	1.65e-08	4.30189
8045198	CFC1	-0.630766	7.64e-05	0.00072443	4.70126
8151496	ZNF704	-0.632079	1.96e-07	6.1e-06	5.78473
7901993	CACHD1	-0.635077	4.22e-08	1.85e-06	5.39757
8056837	GPR155	-0.635216	3.28e-05	0.000372316	6.45081
7974533	PELI2	-0.635753	4.35e-07	1.16e-05	6.44416
8174141	BEX5	-0.638355	8.21e-08	3.06e-06	4.10333
7952249	USP2	-0.639698	4.76e-10	5.39e-08	3.86582
8133540	GATSL2	-0.639757	1.02e-09	9.96e-08	5.64046
8140249	GATSL2	-0.639757	1.02e-09	9.96e-08	5.64046
8178712	TNXB	-0.640306	7.33e-05	0.000699929	4.48982
8179935	TNXB	-0.640306	7.33e-05	0.000699929	4.48982
7981982	SNORD116@	-0.64297	5.09e-07	1.32e-05	7.0718
7981986	SNORD116@	-0.64297	5.09e-07	1.32e-05	7.0718
7922162	SLC19A2	-0.64314	4.32e-06	7.26e-05	6.20962
8056323	FIGN	-0.64517	2.28e-11	5.22e-09	4.47962
7995829	MT1H	-0.645493	1.18e-06	2.57e-05	3.56043
7904959	TRNAQ51P	-0.646334	6.23e-05	0.000619366	4.61642
8156415	WNK2	-0.646561	2.63e-06	4.84e-05	4.35726
8094679	KLB	-0.647621	4.68e-08	1.98e-06	3.74059
8047926	MAP2	-0.64782	1.45e-05	0.00019305	4.86697
8162006	GKAP1	-0.648347	6.52e-08	2.56e-06	3.45306
8111993	FGF10	-0.649492	7.42e-07	1.76e-05	4.40237
8120067	SLC25A27	-0.649588	2.28e-08	1.14e-06	5.90781
8135514	IFRD1	-0.649908	7.62e-06	0.000114592	6.9227
8078227	KAT2B	-0.650676	1.26e-10	1.8e-08	6.53908
8009241	SNORD104	-0.650767	1.48e-06	3.06e-05	6.75819
7930264	NEURL	-0.651928	3.41e-10	4.06e-08	4.6449
8010903	RPH3AL	-0.653449	1.13e-08	6.44e-07	4.85109
8097417	PHF17	-0.65347	1.76e-07	5.63e-06	6.00534
8038326	SLC6A16	-0.654206	1.54e-10	2.09e-08	4.17522
7915207	PABPC4	-0.654551	1.34e-06	2.83e-05	7.37567
8097388	LARP1B	-0.654555	2.92e-05	0.000338805	5.83484
8146945	GDAP1	-0.655315	7.18e-08	2.76e-06	5.20315
8021349	ST8SIA3	-0.656705	7.13e-05	0.000685114	3.60038
8144726	TUSC3	-0.660191	9.41e-06	0.000135597	7.98366
8098214	TLL1	-0.660579	3.18e-06	5.65e-05	4.27992
7931977	ITIH5	-0.660951	3.16e-06	5.62e-05	5.77997
7934334	TTC18	-0.66133	3.95e-09	2.88e-07	3.91099
7948973	HRASLS5	-0.661755	1.97e-06	3.84e-05	4.04976
7983890	GCOM1	-0.664331	1.96e-05	0.000245102	5.21278
8032926	PTPRS	-0.664863	3.74e-09	2.77e-07	5.75113
8097867	KIAA0922	-0.665712	3.83e-08	1.72e-06	6.1328
8144121	PTPRN2	-0.666146	4.25e-05	0.000458215	4.55207
7981988	SNORD116@	-0.669032	2.12e-07	6.5e-06	5.73565
8155591	ANKRD20A8P	-0.670307	1.64e-06	3.32e-05	3.49628
8028084	APLP1	-0.670507	7.84e-08	2.94e-06	4.16265
8123303	PACRG	-0.672143	3.35e-07	9.35e-06	3.9402
8155602	ANKRD20A3	-0.674072	9.21e-07	2.11e-05	4.11403
8054135	MGAT4A	-0.67413	2.38e-07	7.14e-06	6.64107
8171392	ASB9	-0.674716	1.55e-05	0.000203372	3.07881
7972157	EDNRB	-0.67506	6.87e-07	1.67e-05	5.26612
8055239	CFC1	-0.675256	7.6e-05	0.00072124	4.79083
8016718	CHAD	-0.676033	1.9e-05	0.00023997	3.67088
8105067	PTGER4	-0.678881	1.31e-07	4.47e-06	5.06324
8155574	ANKRD20A3	-0.684689	7.71e-07	1.83e-05	4.46062
8141477	GATS	-0.685091	7.15e-10	7.52e-08	5.49744
8047965	UNC80	-0.686534	2.45e-05	0.000293484	3.25646
8079615	FBXW12	-0.687823	5.39e-06	8.68e-05	2.91965
7916506	C1orf168	-0.688902	5.74e-07	1.45e-05	2.82105
7981955	SNRPN	-0.689352	8.24e-09	5.09e-07	4.3406
7933933	DNAJC12	-0.689851	8.17e-05	0.000764184	5.15243
8053737	ANKRD20A8P	-0.692059	6.67e-07	1.63e-05	3.55161
8127094	GSTA4	-0.692847	4.16e-09	2.99e-07	4.47933
8132013	CHN2	-0.693341	1.2e-05	0.000166204	5.7873
8102362	TIFA	-0.69379	2.31e-05	0.000280598	5.10577
8160912	C9orf131	-0.694859	6.88e-09	4.42e-07	5.43868
8141950	RELN	-0.69491	2.66e-06	4.89e-05	4.06526
7972650	FGF14	-0.696544	2.14e-07	6.52e-06	3.03302
8161388	ANKRD20A3	-0.696594	7.17e-07	1.73e-05	4.4592
8098856	RNF212	-0.696826	1.16e-05	0.000161438	4.21369
7932243	FAM171A1	-0.698156	8.02e-12	2.47e-09	5.78732
8164535	CRAT	-0.698826	7.33e-06	0.000111488	5.70172
8129677	SGK1	-0.699859	1.21e-08	6.81e-07	6.54113
7981976	SNORD116-14	-0.701162	8.61e-08	3.19e-06	6.01467
8060854	PLCB1	-0.702555	2.33e-09	1.91e-07	5.46078
7962895	FKBP11	-0.703037	3.5e-07	9.69e-06	5.67368
7970737	FLT3	-0.703772	3.57e-07	9.85e-06	4.18707
7978376	STXBP6	-0.704158	6.47e-07	1.59e-05	4.78922
7989473	C2CD4B	-0.704752	1.44e-06	3e-05	4.85041
8013112	RASD1	-0.706241	7.17e-06	0.00010962	5.11636
7980636	EML5	-0.70642	1.63e-08	8.64e-07	3.71241
8046099	NOSTRIN	-0.70797	4.01e-06	6.85e-05	5.46768
8008588	HLF	-0.708325	1.33e-07	4.53e-06	5.12209
8083594	PTX3	-0.70867	7.17e-06	0.00010962	2.94667
8005785	KSR1	-0.709892	1.55e-06	3.17e-05	5.7196
8108905	KCTD16	-0.710851	8.97e-07	2.06e-05	4.04433
8150318	FGFR1	-0.710892	2.55e-08	1.24e-06	6.7168
7981945	LOC100506965	-0.71528	3.37e-05	0.000381172	3.37244
7982084	LOC100506948	-0.715304	1.99e-05	0.000248587	3.117
8011516	ATP2A3	-0.716501	6.03e-09	3.95e-07	5.61849
8130422	CNKSR3	-0.717449	9.22e-08	3.35e-06	5.23163
7974900	FLJ43390	-0.718203	9.93e-06	0.000142296	3.84603
8098637	CYP4V2	-0.720088	3.88e-10	4.53e-08	5.77322
7954293	PDE3A	-0.722301	4.44e-09	3.13e-07	6.89833
8131205	SDK1	-0.72239	1.2e-13	1.03e-10	4.75173
8097335	HSPA4L	-0.723529	1.27e-05	0.00017355	5.24189
7956826	TBC1D30	-0.724176	7.8e-06	0.000116617	4.49101
8049990	FAM150B	-0.724393	2.77e-07	8.02e-06	5.19837
8103094	NR3C2	-0.724882	7.42e-08	2.83e-06	5.33937
8127180	HMGCLL1	-0.727903	1.28e-05	0.000174615	3.76848
8119403	APOBEC2	-0.728726	1.65e-06	3.33e-05	4.20013
8039977	SNTG2	-0.729248	3.69e-11	7.59e-09	4.31385
7981943	SNORD64	-0.732105	1.24e-06	2.67e-05	5.81888
8140984	HEPACAM2	-0.732228	5.64e-05	0.000570326	2.94729
8122045	AKAP7	-0.732816	2.53e-07	7.46e-06	4.12334
8081903	C3orf15	-0.737378	2.29e-05	0.000278297	3.43095
7937667	BRSK2	-0.737846	1.09e-06	2.43e-05	4.34741
7965565	USP44	-0.737931	4.27e-08	1.87e-06	3.85139
7992518	RAB26	-0.738099	1.44e-08	7.86e-07	5.54554
8111136	FAM134B	-0.739	5.64e-05	0.000570551	6.32274
8032214	GAMT	-0.739235	8.68e-08	3.21e-06	5.23347
7913896	SLC30A2	-0.740787	4.6e-06	7.66e-05	3.98847
7993453	MPV17L	-0.742572	2.44e-07	7.24e-06	4.40141
8100026	ATP8A1	-0.743715	8.03e-07	1.89e-05	5.98358
8053741	ANKRD20A3	-0.746088	3.85e-06	6.62e-05	4.49069
7906954	PBX1	-0.746481	7.14e-11	1.22e-08	7.36334
8047784	ZDBF2	-0.748007	7.8e-08	2.94e-06	6.03256
7913385	RAP1GAP	-0.748879	9.86e-07	2.23e-05	4.77178
8095535	ENAM	-0.749477	9.19e-09	5.52e-07	3.29397
8101874	ADH1A	-0.751747	5.94e-06	9.41e-05	4.27005
8075182	XBP1	-0.751958	8.87e-07	2.04e-05	9.10042
8163548	KIF12	-0.752781	7.33e-09	4.65e-07	5.05279
8098379	WDR17	-0.753782	4.34e-07	1.16e-05	3.81146
8104014	CCDC110	-0.756679	6.79e-06	0.00010482	3.13883
8066619	PLTP	-0.758347	3.68e-07	1.01e-05	6.90038
8166455	PRDX4	-0.761771	8.67e-05	0.000801909	6.70618
7981960	SNORD116-6	-0.762623	7.74e-07	1.83e-05	3.29964
7926728	MYO3A	-0.766547	3.85e-06	6.62e-05	3.30251
7938629	PDE3B	-0.768681	1.98e-07	6.15e-06	5.12426
8160138	NFIB	-0.773808	4.3e-11	8.63e-09	7.19876
7923824	SLC41A1	-0.774021	3.58e-06	6.23e-05	5.90806
7908409	RGS2	-0.776573	4.88e-05	0.000510027	7.74571
7988444	MYEF2	-0.776769	1.89e-06	3.71e-05	5.82697
7934755	MAT1A	-0.777544	3.1e-05	0.000356165	3.4912
7981059	SERPINA6	-0.777711	1.49e-06	3.08e-05	4.39059
8139640	DDC	-0.779467	8.35e-06	0.00012308	4.25545
8082797	TF	-0.779792	4.52e-06	7.54e-05	4.33541
7956658	SLC16A7	-0.786421	6.02e-09	3.94e-07	6.64988
8078933	MYRIP	-0.787295	1.3e-10	1.85e-08	3.58421
7983527	SEMA6D	-0.792677	2.45e-10	3.09e-08	4.91264
7926506	CACNB2	-0.792688	1.82e-09	1.59e-07	4.8775
8115261	CCDC69	-0.795434	8.11e-09	5.04e-07	4.77658
7985522	ADAMTSL3	-0.796072	6.3e-06	9.86e-05	5.15126
8058627	ERBB4	-0.797065	2.38e-11	5.36e-09	4.01456
7981978	SNORD116-15	-0.801514	2.69e-08	1.3e-06	7.44057
8169145	MUM1L1	-0.802091	8.63e-05	0.000798415	4.37376
7977615	RNASE1	-0.805034	6.88e-05	0.00066651	9.93517
8055992	ACVR1C	-0.806632	2.62e-06	4.83e-05	4.56718
7969091	RNY3P2	-0.807034	7.25e-07	1.74e-05	3.28477
7923974	MIR29C	-0.807306	1.35e-05	0.000182232	4.58128
8045795	KCNJ3	-0.80811	7.78e-07	1.84e-05	4.46747
8139656	GRB10	-0.81108	3.06e-06	5.47e-05	6.43491
8078971	ENTPD3	-0.815296	5e-06	8.19e-05	4.12739
8174654	KLHL13	-0.816385	7.31e-10	7.65e-08	4.2021
7917649	TGFBR3	-0.81756	2.36e-07	7.08e-06	5.97377
7929282	HHEX	-0.817692	5.57e-08	2.28e-06	6.38622
7926766	GAD2	-0.818115	1.66e-05	0.000214889	3.6801
7980908	FBLN5	-0.818319	7.15e-06	0.000109349	7.53525
8025382	CERS4	-0.818478	3.36e-10	4.03e-08	4.96506
7991800	ARHGDIG	-0.819666	2.69e-07	7.85e-06	4.13469
8003814	ASPA	-0.820489	8.1e-07	1.9e-05	3.41843
7946340	RIC3	-0.824146	8.78e-12	2.59e-09	3.71959
7981949	SNORD116-1	-0.825249	1.29e-08	7.19e-07	5.11535
8111490	PRLR	-0.825854	1.09e-07	3.81e-06	3.39885
8104035	SORBS2	-0.826671	7.54e-05	0.000716727	6.49922
7915846	MKNK1	-0.830121	1.72e-09	1.5e-07	7.19628
7904433	PHGDH	-0.831937	1.28e-05	0.000174435	5.33923
7981953	SNORD116-3	-0.835845	4.51e-09	3.16e-07	7.44318
7981966	SNORD116-3	-0.835845	4.51e-09	3.16e-07	7.44318
8123695	ECI2	-0.843553	5.75e-08	2.34e-06	5.74078
7902290	CTH	-0.844335	3.68e-05	0.000407031	4.60668
7984932	SCAMP5	-0.845435	3.21e-11	6.99e-09	4.74636
8135544	FOXP2	-0.846131	2.69e-08	1.3e-06	4.24269
7976816	SNORD114-3	-0.846479	3.41e-06	6.01e-05	4.84767
8144656	C8orf49	-0.848899	1.3e-05	0.000176237	3.97239
8101992	SLC39A8	-0.853587	2.09e-05	0.000258363	7.09272
7981964	SNORD116-8	-0.858333	1.12e-08	6.39e-07	7.10424
7981958	SNORD116-5	-0.859385	7.86e-09	4.93e-07	5.12184
7981962	SNORD116-5	-0.859385	7.86e-09	4.93e-07	5.12184
8108697	PCDHB5	-0.864939	1.26e-08	7.06e-07	5.30569
8101893	ADH1C	-0.867939	3.13e-05	0.000359323	5.47605
8101957	EMCN	-0.868655	1.76e-06	3.51e-05	5.08986
8004691	TMEM88	-0.872055	1.56e-08	8.35e-07	5.04129
8018006	ABCA10	-0.87404	6.68e-08	2.6e-06	5.15198
7995787	MT1M	-0.874071	1.3e-05	0.000176556	6.7707
8092277	PEX5L	-0.874646	5.1e-07	1.32e-05	3.61488
8112668	GCNT4	-0.879636	3.09e-08	1.44e-06	4.94126
8106448	PDE8B	-0.884663	5.36e-08	2.21e-06	4.46932
8057480	NEUROD1	-0.886025	3.84e-05	0.000421047	4.24147
7980547	SEL1L	-0.888409	5.04e-05	0.000523735	8.39737
7898736	LINC00339	-0.891533	1.71e-05	0.000219732	6.04173
8154100	VLDLR	-0.891752	1.57e-08	8.4e-07	6.80801
8104066	SORBS2	-0.893378	2.75e-06	5.03e-05	4.86893
8070632	CBS	-0.894746	9.82e-06	0.000140897	4.92422
8142497	CTTNBP2	-0.895935	4.19e-10	4.84e-08	4.34534
8105487	RAB3C	-0.896127	1.47e-08	7.93e-07	4.53765
8144213	VIPR2	-0.89775	3.44e-09	2.61e-07	3.92265
7947338	PAX6	-0.898672	1.26e-05	0.000173076	4.00042
7976814	SNORD114-2	-0.898722	3.1e-05	0.000356431	5.13489
8152355	SYBU	-0.900272	1.25e-06	2.69e-05	5.64646
8117225	GMNN	-0.904043	8.32e-05	0.00077533	5.29426
7927694	PHYHIPL	-0.906306	4.98e-06	8.17e-05	3.97655
8148317	MYC	-0.918437	2.27e-06	4.3e-05	6.31801
7944049	SIDT2	-0.918706	1.37e-08	7.55e-07	6.89406
7910792	RYR2	-0.919116	1.09e-06	2.41e-05	4.7906
7951966	FXYD2	-0.921666	1.8e-07	5.73e-06	7.10303
7943605	ACAT1	-0.921893	3.09e-10	3.76e-08	6.41905
7946860	ABCC8	-0.921927	2.11e-05	0.000261391	5.45712
7955441	METTL7A	-0.922697	3.35e-11	7.14e-09	6.42781
8091078	RBP1	-0.923502	4.28e-05	0.0004599	7.22416
8103494	NPY1R	-0.927108	1.79e-06	3.56e-05	3.45459
7946365	STK33	-0.927535	2.24e-07	6.79e-06	4.40577
7992934	DNASE1	-0.932295	1.73e-05	0.00022227	4.37095
8049957	FLJ38379	-0.935356	2.98e-07	8.51e-06	3.80963
7933640	A1CF	-0.940148	4.35e-07	1.16e-05	4.73511
8111915	SEPP1	-0.942557	1.68e-07	5.45e-06	6.31932
7917199	TTLL7	-0.943351	1.73e-08	9.09e-07	5.35898
8095751	PARM1	-0.945164	3.73e-10	4.4e-08	6.1505
7951351	PDGFD	-0.948374	7.46e-09	4.72e-07	6.07436
8023855	CYB5A	-0.949709	3.02e-08	1.42e-06	8.19333
8049729	AQP12A	-0.950574	3.35e-07	9.34e-06	4.94763
7976322	CHGA	-0.951087	4.82e-05	0.000503873	4.27194
8018038	ABCA5	-0.952577	1.51e-08	8.1e-07	7.2738
8143499	TRPV6	-0.960932	1.76e-05	0.000225413	4.25474
7903162	TMEM56	-0.963113	5.99e-07	1.5e-05	5.91495
8140840	STEAP4	-0.967149	1.59e-05	0.00020798	6.25546
8020847	DTNA	-0.968388	1.38e-10	1.93e-08	4.1682
7958466	ACACB	-0.969897	2.44e-11	5.45e-09	5.2169
7935528	SFRP5	-0.973605	2.49e-06	4.62e-05	6.18885
8176193	F8	-0.97502	2.78e-06	5.06e-05	4.49461
8083779	SERPINI1	-0.976927	1.2e-07	4.14e-06	4.24825
8091678	VEPH1	-0.981403	4.78e-06	7.88e-05	3.30658
7944799	OR10G4	-0.982179	1.16e-07	4.02e-06	3.73612
8132118	AQP1	-0.990488	4.81e-08	2.04e-06	6.98747
8175234	GPC3	-0.992901	4.52e-08	1.94e-06	5.80901
8131927	MPP6	-0.995008	1.54e-10	2.09e-08	5.67079
7997962	DPEP1	-0.995052	1.35e-05	0.000182232	5.85182
8060126	AQP12A	-0.996402	1.73e-07	5.55e-06	5.11584
8017766	APOH	-0.999592	1.77e-06	3.52e-05	3.39035
8121515	SLC16A10	-1.00068	9.62e-05	0.000873781	6.79341
8156134	NTRK2	-1.00198	3.77e-09	2.78e-07	4.33104
7930454	PDCD4	-1.00212	4.42e-09	3.12e-07	8.56768
8021453	SEC11C	-1.00255	1.23e-07	4.24e-06	6.50954
8098654	KLKB1	-1.00398	3.7e-10	4.39e-08	4.06257
7947496	SLC1A2	-1.00648	7.5e-06	0.000113237	3.87812
8054846	SCTR	-1.01081	4.89e-05	0.000510238	4.90144
8144604	TDH	-1.01273	2.8e-05	0.000327149	4.06085
7995825	MT1F	-1.01469	1.12e-05	0.000157203	7.9431
8060134	KIF1A	-1.01865	1.11e-09	1.06e-07	4.46865
7964183	GLS2	-1.01931	1.62e-06	3.29e-05	4.23319
8061094	PCSK2	-1.02021	7.21e-05	0.000690808	4.73856
8158987	CELP	-1.0228	6.82e-05	0.000661914	5.19438
7954398	C12orf39	-1.02383	5.52e-05	0.000561003	2.6641
7910915	CHRM3	-1.03413	4.13e-05	0.000446581	3.85858
8135378	PRKAR2B	-1.03598	3.26e-09	2.48e-07	6.15923
7933982	PBLD	-1.04121	4.17e-06	7.07e-05	5.40375
8156571	C9orf3	-1.04234	5.38e-06	8.68e-05	5.591
7917276	LPAR3	-1.05069	1.62e-05	0.000210496	4.084
7930714	ATRNL1	-1.05248	4.42e-08	1.91e-06	4.28369
7965884	PAH	-1.0526	5.64e-06	9.03e-05	4.4728
8160168	FREM1	-1.05292	7.39e-11	1.24e-08	5.49149
8156706	TMOD1	-1.05356	4.85e-08	2.05e-06	6.22686
8054281	LONRF2	-1.06654	3.23e-12	1.22e-09	5.53284
7947156	MUC15	-1.07041	1.05e-05	0.000149458	4.32246
8113666	SEMA6A	-1.07094	8.12e-11	1.32e-08	5.46072
7922846	FAM129A	-1.07153	3.45e-07	9.58e-06	6.87111
7938989	GAS2	-1.07167	3.47e-08	1.58e-06	4.08517
8011499	P2RX1	-1.07297	1.14e-06	2.52e-05	4.61985
8079931	SLC38A3	-1.07599	3.81e-06	6.58e-05	4.18492
7913593	TCEA3	-1.07704	1.77e-06	3.53e-05	6.91223
8146687	ADHFE1	-1.09171	1.07e-10	1.58e-08	4.89775
7910111	EPHX1	-1.09212	1.02e-10	1.54e-08	5.70899
8161755	ALDH1A1	-1.09541	5.5e-09	3.7e-07	8.91721
8127065	GSTA2	-1.10704	4.74e-07	1.25e-05	4.12547
7924309	ESRRG	-1.10829	1.39e-09	1.27e-07	3.82321
8106827	GPR98	-1.10912	1.92e-09	1.63e-07	3.69066
7944795	OR4D5	-1.10973	6.39e-07	1.58e-05	4.31619
7938687	NUCB2	-1.12985	2.72e-07	7.93e-06	7.94968
8174513	CHRDL1	-1.13812	6.45e-05	0.000635088	6.15114
8075106	TPST2	-1.13978	1.65e-05	0.000213685	6.74269
8017885	ABCA8	-1.14872	6.86e-07	1.67e-05	5.50486
7937079	BNIP3	-1.16577	4.05e-06	6.9e-05	6.7552
8162373	OGN	-1.16922	6.31e-06	9.87e-05	5.96348
7983718	SCG3	-1.16996	1.41e-06	2.96e-05	3.46122
7976350	UNC79	-1.17716	1.12e-09	1.06e-07	3.60629
7922598	ANGPTL1	-1.17737	2.29e-11	5.22e-09	3.81787
8163116	EPB41L4B	-1.17846	1.34e-07	4.54e-06	4.77409
7986195	SV2B	-1.18186	7.06e-09	4.51e-07	4.56203
7917304	MCOLN3	-1.18728	1.6e-09	1.42e-07	4.81438
7956229	SLC39A5	-1.18913	1.31e-06	2.79e-05	4.86671
8163839	C5	-1.1978	1.56e-07	5.13e-06	4.76371
7982366	SCG5	-1.19821	5.98e-06	9.47e-05	5.78988
7993126	ABAT	-1.20832	1.13e-08	6.44e-07	5.64464
8044700	DPP10	-1.22618	4.39e-06	7.35e-05	3.43391
8057377	CCDC141	-1.22653	1.5e-10	2.04e-08	4.05095
7904361	FAM46C	-1.22852	2.78e-10	3.45e-08	6.67989
7909681	PROX1	-1.25216	2.15e-09	1.8e-07	4.84516
8001531	MT1G	-1.26287	6.52e-06	0.000101511	8.0467
7922130	DPT	-1.26315	6.36e-07	1.58e-05	6.65132
7976073	LOC100506718	-1.27036	6.46e-10	6.91e-08	6.01821
8113234	PCSK1	-1.27525	7.23e-09	4.6e-07	4.54887
7908917	BTG2	-1.27913	1.73e-10	2.31e-08	7.63329
8029693	FOSB	-1.28704	1.79e-05	0.000228488	6.53825
8127072	GSTA1	-1.28947	9.45e-07	2.15e-05	4.55286
8105607	FAM159B	-1.29156	2.96e-07	8.48e-06	4.17754
8056327	GRB14	-1.30714	1.94e-07	6.07e-06	4.55412
8110990	CTNND2	-1.30873	5.19e-08	2.15e-06	5.16408
7951910	BACE1	-1.31124	1.87e-07	5.89e-06	6.59404
8111677	LIFR	-1.31777	6.78e-11	1.18e-08	6.29784
8119620	GNMT	-1.32348	2.79e-05	0.000326681	4.32621
7948249	SLC43A1	-1.32632	8.44e-07	1.96e-05	6.77473
8149927	CLU	-1.33233	3.48e-11	7.39e-09	7.89488
7991034	HOMER2	-1.33349	3.58e-06	6.23e-05	5.78132
8124196	DCDC2	-1.33569	1.86e-05	0.000236216	5.15584
8166784	TSPAN7	-1.34095	1.88e-10	2.51e-08	6.3324
8154848	PRSS3	-1.34441	0.000103257	0.000926227	6.80202
8052372	MIR217	-1.35628	8.12e-06	0.000120453	2.84111
8022666	CHST9	-1.35885	3.01e-08	1.42e-06	4.16853
8089402	GUCA1C	-1.36424	5.39e-06	8.68e-05	2.85298
7946579	LYVE1	-1.36713	4.87e-06	8e-05	5.30269
8145532	EPHX2	-1.37085	1.54e-11	3.96e-09	4.37601
8133876	CD36	-1.38014	9.2e-08	3.35e-06	6.38587
8141016	TFPI2	-1.39656	6.84e-07	1.66e-05	5.91836
7949320	GPHA2	-1.39983	1.44e-05	0.000191628	4.51407
8167027	RGN	-1.4067	2.34e-08	1.17e-06	4.1375
7923837	PM20D1	-1.41146	1.45e-05	0.000192033	4.27335
7933194	CXCL12	-1.41383	8.72e-12	2.59e-09	7.62177
7904843	PDZK1	-1.42174	8.88e-07	2.04e-05	4.62576
8166202	GRPR	-1.42894	4.7e-06	7.79e-05	4.0295
8057056	TTN	-1.44538	3.1e-11	6.79e-09	4.82711
8075956	LGALS2	-1.4485	6.99e-08	2.69e-06	5.34483
8100853	GC	-1.45421	2.57e-05	0.000305229	5.93704
8169389	PAK3	-1.46082	3.39e-08	1.55e-06	5.93229
8105084	C7	-1.48562	7.86e-06	0.000117227	8.50547
8117304	SLC17A4	-1.53451	7.7e-06	0.000115506	5.01651
8148003	SLC30A8	-1.53808	2.38e-05	0.000286337	6.19929
8141094	PDK4	-1.58058	9.62e-09	5.69e-07	6.94829
7944793	OR8D4	-1.61022	3.19e-07	9.02e-06	3.58156
8144786	SLC7A2	-1.6134	8.22e-11	1.32e-08	7.41733
8111864	C6	-1.62454	4.63e-08	1.97e-06	5.34827
8142270	NRCAM	-1.67614	1.44e-08	7.85e-07	5.29721
8092682	SST	-1.67993	5.4e-07	1.38e-05	5.97138
7988414	GATM	-1.68594	6.45e-05	0.000635088	8.33837
7961580	LMO3	-1.71053	1.41e-11	3.68e-09	5.8917
8174201	BEX1	-1.71258	1.24e-08	6.98e-07	5.51766
7957221	TRHDE	-1.71854	7.2e-07	1.73e-05	4.80404
7990555	NRG4	-1.7302	4.24e-06	7.16e-05	4.46911
8058591	ACADL	-1.76616	1.45e-08	7.93e-07	4.90412
8101881	ADH1B	-1.77418	6.03e-08	2.41e-06	6.03541
8009493	KCNJ16	-1.78749	3.22e-06	5.71e-05	4.9973
8052940	PAIP2B	-1.80248	1.8e-07	5.73e-06	6.07574
8062948	RBPJL	-1.81313	1.36e-06	2.87e-05	5.53212
8151532	FABP4	-1.82905	9.95e-06	0.000142591	4.29495
7994252	AQP8	-1.84112	1.47e-06	3.05e-05	5.59582
7991815	PDIA2	-1.87847	7.04e-07	1.7e-05	6.30013
8117288	SCGN	-1.90329	4.67e-07	1.23e-05	6.22993
8046116	G6PC2	-1.94371	6.11e-08	2.43e-06	4.93911
7991335	ANPEP	-1.9971	1.75e-07	5.61e-06	6.94224
7908597	NR5A2	-2.02204	4.43e-08	1.91e-06	6.66719
8096845	EGF	-2.03225	4.15e-06	7.04e-05	5.26927
7925342	ERO1LB	-2.03642	9.84e-11	1.51e-08	6.4609
7898713	CELA3B	-2.08166	6.61e-05	0.000646258	9.30511
8047300	AOX1	-2.1137	1.61e-12	6.96e-10	5.81819
8098671	F11	-2.12019	5.6e-08	2.29e-06	5.4509
7903592	KIAA1324	-2.12762	1.12e-08	6.39e-07	7.00218
7930777	PNLIP	-2.14026	0.000110938	0.000977223	9.29806
7934936	SLC16A12	-2.14404	5.68e-09	3.77e-07	4.77574
8038633	KLK1	-2.14835	5.99e-06	9.48e-05	7.42069
8149521	FGL1	-2.17373	2.16e-05	0.000265258	4.25424
7997264	CTRB2	-2.18666	4.39e-05	0.000469044	9.28494
8002845	CTRB2	-2.23507	4.98e-05	0.000517893	9.2255
7898725	CELA3A	-2.25253	6.12e-05	0.000611935	9.67516
8002283	TMED6	-2.29553	5.91e-08	2.39e-06	5.57459
7967034	PLA2G1B	-2.37002	2.33e-05	0.000281321	9.11331
8036699	SYCN	-2.39529	6.34e-06	9.9e-05	7.38889
8002121	CTRL	-2.46308	2.53e-06	4.68e-05	6.75648
8136187	CPA2	-2.48055	5.14e-05	0.000531244	9.36988
7961524	ERP27	-2.5741	1.2e-06	2.61e-05	6.64536
7898184	CELA2B	-2.62713	1.33e-05	0.00018005	7.12253
7898176	CELA2A	-2.62842	2.54e-05	0.00030238	7.33273
8125936	CLPS	-2.63351	1.21e-05	0.000167037	8.5557
7999920	GP2	-2.69086	1.54e-05	0.000202012	8.12596
7936798	CUZD1	-2.69541	2.12e-05	0.000261679	7.65992
8091910	SERPINI2	-2.70613	8.16e-07	1.91e-05	5.05786
7898167	CTRC	-2.78491	3.83e-06	6.59e-05	7.02232
8158976	CEL	-2.79537	1.59e-05	0.000207407	7.77132
7954377	IAPP	-2.79979	2.66e-09	2.11e-07	5.37932
8095628	ALB	-2.8004	1.41e-07	4.76e-06	5.9374
7930804	PNLIPRP2	-2.81243	7.97e-06	0.000118389	7.8041
7930790	PNLIPRP1	-3.04154	2.11e-06	4.06e-05	7.29623
