# Supplementary material for: Identification and functional analysis of novel oncogene DDX60L in pancreatic ductal adenocarcinoma
Source: BMC Genomics. 2021 Nov 18;22:833. doi: 10.1186/s12864-021-08137-5 (PMC8600871; doi:10.1186/s12864-021-08137-5)
Supplement: Supplementary file 5 — Additional file 5: Supplementary Table S3. DAVID-KEGG analyses of upregulated genes in our RNA-seq and published microarray data. DAVID-KEGG, Database for Annotation, Visualization and Integrated Discovery-Kyoto Encyclopedia of Genes and Genomes; RNA-seq, RNA sequencing [file 12864_2021_8137_MOESM5_ESM.xlsx]

## Sheet: Table S3 DAVID-KEGG analyses
Supplementary Table S3 DAVID-KEGG analyses of upregulated genes in our RNA-seq and published microarray data.
