# Supplementary material for: Identification and functional analysis of novel oncogene DDX60L in pancreatic ductal adenocarcinoma
Source: BMC Genomics. 2021 Nov 18;22:833. doi: 10.1186/s12864-021-08137-5 (PMC8600871; doi:10.1186/s12864-021-08137-5)
Supplement: Supplementary file 6 — Additional file 6: Supplementary Table S4. Venn diagram of overlapped DEGs in the microarray and RNA-seq platform analyses of PDAC and the top 100 survival OS-related genes of PDAC. (4A) Overlapped DEGs in the microarray platform of PDAC using cutoff criteria of |log2(FC)| > 1 and p < 0.0001. (4B) Overlapped DEGs in our RNA-seq data and three published microarray data. (4C) Top 100 OS-related genes of PDAC. DEGs, differentially-expressed genes; OS, overall survival; PDAC, pancreatic ductal adenocarcinoma; RNA-seq, RNA sequencing [file 12864_2021_8137_MOESM6_ESM.xlsx]

## Sheet: A DEGs of Microarray
Supplementary Table S4A. overlapped DEGs in microarray platform of PDAC at a cut-off of |log2(FC)|>1 and P-value<0.0001.
Platform	Probe	GeneName	logFC	P.Value	adj.P.Val	AveExpr
HG ST1.0	8029086	CEACAM5	3.37419	1.63e-13	1.29e-10	6.01749
HG ST1.0	8169504	SLC6A14	3.28691	1.16e-15	3.59e-12	5.11213
HG ST1.0	8029098	CEACAM6	2.99129	1.66e-12	7.11e-10	7.336
HG ST1.0	7908072	LAMC2	2.97136	1e-18	2.18e-14	6.74485
HG ST1.0	7901175	TSPAN1	2.94556	1.71e-17	1.43e-13	6.94382
HG ST1.0	7909164	CTSE	2.85444	1.21e-14	2.03e-11	7.20831
HG ST1.0	8045835	GALNT5	2.78508	3.15e-16	1.73e-12	5.47177
HG ST1.0	7971077	POSTN	2.64773	1.37e-12	6.26e-10	8.40912
HG ST1.0	8070579	TFF1	2.43711	3.75e-09	2.77e-07	6.9237
HG ST1.0	7944164	TMPRSS4	2.4055	1.3e-16	8.64e-13	5.05905
HG ST1.0	8138381	AGR2	2.3869	3.53e-13	2.35e-10	6.75827
HG ST1.0	7924029	LAMB3	2.36424	1.31e-18	2.18e-14	6.07004
HG ST1.0	8015349	KRT19	2.29068	8.4e-14	8.25e-11	7.48806
HG ST1.0	7918064	COL11A1	2.28328	1.88e-13	1.42e-10	5.66299
HG ST1.0	8098246	ANXA10	2.27117	5.91e-11	1.07e-08	4.93708
HG ST1.0	7915472	SLC2A1	2.24467	4.99e-15	1.04e-11	7.26118
HG ST1.0	8105267	ITGA2	2.24099	7.78e-14	8.09e-11	7.36256
HG ST1.0	8118061	DPCR1	2.22089	4.75e-10	5.39e-08	5.27294
HG ST1.0	8065412	CST1	2.17947	4.46e-10	5.08e-08	5.86511
HG ST1.0	8169263	VSIG1	2.17228	5.28e-10	5.88e-08	3.91441
HG ST1.0	8179221	DPCR1	2.16033	6.75e-10	7.18e-08	5.3177
HG ST1.0	8082928	CLDN18	2.13567	7.44e-10	7.77e-08	5.40437
HG ST1.0	8058765	FN1	2.11326	4.15e-12	1.46e-09	10.3137
HG ST1.0	7981514	AHNAK2	2.10299	3.63e-16	1.73e-12	5.3706
HG ST1.0	8056184	ITGB6	2.09485	6.31e-11	1.12e-08	6.81361
HG ST1.0	8109926	GABRP	2.07977	1.12e-07	3.91e-06	6.21281
HG ST1.0	8146863	SULF1	2.07466	1.26e-10	1.8e-08	8.7972
HG ST1.0	8101429	PLAC8	2.02426	7.92e-10	8.19e-08	5.83427
HG ST1.0	8071758	MMP11	1.98175	5.2e-12	1.75e-09	5.93618
HG ST1.0	7954065	GPRC5A	1.96512	5.77e-12	1.88e-09	6.09748
HG ST1.0	7951297	MMP12	1.95745	8.89e-09	5.37e-07	4.88155
HG ST1.0	8021584	SERPINB5	1.94505	2.03e-13	1.5e-10	4.08558
HG ST1.0	8002303	NQO1	1.92556	7.2e-13	4.36e-10	5.90189
HG ST1.0	8139207	INHBA	1.85601	7.66e-10	7.97e-08	6.50249
HG ST1.0	8066493	SLPI	1.81342	5e-11	9.57e-09	7.04737
HG ST1.0	7950933	NOX4	1.81291	8.81e-14	8.38e-11	5.43495
HG ST1.0	7996819	CDH3	1.79148	3.53e-15	8.39e-12	5.2254
HG ST1.0	7985317	KIAA1199	1.78463	2.46e-13	1.7e-10	4.86464
HG ST1.0	7936144	COL17A1	1.74828	9.38e-15	1.74e-11	5.3351
HG ST1.0	7993638	TMC5	1.73301	1.56e-08	8.38e-07	6.58378
HG ST1.0	8027748	FXYD3	1.73102	3.53e-13	2.35e-10	7.25495
HG ST1.0	8126820	GPR110	1.72855	8.9e-11	1.41e-08	4.34422
HG ST1.0	7930980	PPAPDC1A	1.7225	3.67e-13	2.4e-10	5.10059
HG ST1.0	8106743	VCAN	1.71233	5.83e-08	2.36e-06	9.33565
HG ST1.0	7969493	SCEL	1.69674	8e-13	4.59e-10	3.1241
HG ST1.0	8127563	COL12A1	1.68913	6.09e-09	3.97e-07	7.73084
HG ST1.0	8130867	THBS2	1.68001	6.25e-09	4.06e-07	8.32959
HG ST1.0	7934898	ANKRD22	1.67929	3.26e-11	7e-09	4.71425
HG ST1.0	8179617	TRIM31	1.66172	2.74e-09	2.16e-07	4.21982
HG ST1.0	7955613	KRT7	1.65042	1.85e-08	9.64e-07	6.77573
HG ST1.0	8129082	COL10A1	1.64751	1.22e-14	2.03e-11	4.92804
HG ST1.0	8132318	ANLN	1.63933	7.98e-11	1.31e-08	3.98332
HG ST1.0	7933312	ANXA8	1.63851	1.24e-08	6.98e-07	4.35854
HG ST1.0	8050160	MBOAT2	1.63393	3.21e-14	4.28e-11	5.89276
HG ST1.0	7979658	GPX2	1.62503	1.81e-07	5.74e-06	6.15805
HG ST1.0	8072735	APOL1	1.60673	3.08e-12	1.19e-09	6.66583
HG ST1.0	8042439	ANTXR1	1.59237	7.82e-11	1.3e-08	8.15278
HG ST1.0	7982377	GREM1	1.5773	6.82e-09	4.4e-07	7.56228
HG ST1.0	7970441	GJB2	1.57031	9.34e-15	1.74e-11	5.22985
HG ST1.0	7928429	PLAU	1.57022	2.06e-10	2.69e-08	7.0109
HG ST1.0	8016646	COL1A1	1.57005	9.51e-07	2.16e-05	9.91875
HG ST1.0	8001800	CDH11	1.56115	1.65e-08	8.72e-07	7.81434
HG ST1.0	8124707	TRIM31	1.55564	4.54e-09	3.16e-07	4.10358
HG ST1.0	8064904	FERMT1	1.55481	1.25e-12	5.95e-10	5.16341
HG ST1.0	8112980	EDIL3	1.5523	9.97e-09	5.85e-07	6.4836
HG ST1.0	8092541	LIPH	1.5522	1.38e-10	1.92e-08	6.59739
HG ST1.0	8102232	LEF1	1.55096	1.92e-11	4.59e-09	5.80681
HG ST1.0	8008237	ITGA3	1.5412	2.31e-12	9.38e-10	5.96804
HG ST1.0	8035517	COMP	1.53864	8.14e-08	3.04e-06	6.03602
HG ST1.0	8178330	TRIM31	1.51954	3.06e-09	2.35e-07	4.09395
HG ST1.0	7954527	ARNTL2	1.50795	9.62e-11	1.48e-08	5.52959
HG ST1.0	8046124	DHRS9	1.49343	1.19e-07	4.12e-06	4.3302
HG ST1.0	8049487	MLPH	1.48778	6.88e-18	7.64e-14	4.9874
HG ST1.0	7952290	TRIM29	1.48655	7.61e-13	4.52e-10	4.7039
HG ST1.0	8057620	COL5A2	1.47605	2.43e-07	7.22e-06	7.10203
HG ST1.0	7945169	TMEM45B	1.46764	1.03e-08	5.98e-07	5.67948
HG ST1.0	8042942	HK2	1.46555	4.55e-11	8.96e-09	6.23186
HG ST1.0	8104758	NPR3	1.46264	3.08e-08	1.44e-06	4.62163
HG ST1.0	7984001	GCNT3	1.45937	2.02e-07	6.25e-06	6.17643
HG ST1.0	8150889	SDR16C5	1.45625	1.07e-13	9.38e-11	4.13767
HG ST1.0	7930498	ACSL5	1.45186	2.15e-09	1.8e-07	6.55189
HG ST1.0	8093950	S100P	1.44746	6.7e-16	2.79e-12	4.88583
HG ST1.0	8056257	FAP	1.44531	8.84e-07	2.04e-05	7.82726
HG ST1.0	8097692	EDNRA	1.43765	2.03e-09	1.72e-07	6.42048
HG ST1.0	8135601	MET	1.4346	1.34e-11	3.58e-09	6.83688
HG ST1.0	8152703	FBXO32	1.42434	1.75e-14	2.78e-11	6.3631
HG ST1.0	8150509	PLAT	1.42225	3.52e-08	1.6e-06	7.39998
HG ST1.0	7909708	CENPF	1.41982	5.2e-11	9.76e-09	4.18131
HG ST1.0	8048864	CCL20	1.41424	4.4e-09	3.11e-07	4.47068
HG ST1.0	8125149	SLC44A4	1.41342	5.2e-09	3.52e-07	6.93909
HG ST1.0	8178653	SLC44A4	1.41342	5.2e-09	3.52e-07	6.93909
HG ST1.0	8179861	SLC44A4	1.41342	5.2e-09	3.52e-07	6.93909
HG ST1.0	8111387	ADAMTS12	1.41111	1.94e-11	4.59e-09	5.23507
HG ST1.0	8067125	BCAS1	1.4107	1.29e-12	5.95e-10	4.68436
HG ST1.0	7927631	DKK1	1.40931	2.24e-08	1.13e-06	4.14647
HG ST1.0	8100977	CXCL5	1.40314	5e-08	2.09e-06	6.71763
HG ST1.0	7920297	S100A14	1.40283	5.5e-10	6.05e-08	5.5296
HG ST1.0	8050537	MATN3	1.40276	5.16e-08	2.14e-06	4.94687
HG ST1.0	8083941	ECT2	1.38775	8.38e-13	4.73e-10	5.2634
HG ST1.0	7976443	IFI27	1.37846	3.14e-12	1.2e-09	6.37856
HG ST1.0	8037205	CEACAM1	1.37391	5.6e-11	1.03e-08	4.60977
HG ST1.0	8113433	EFNA5	1.37007	1.01e-11	2.88e-09	4.84703
HG ST1.0	7973336	MMP14	1.36324	9.23e-11	1.44e-08	6.63795
HG ST1.0	8029773	IGFL2	1.36246	3.66e-11	7.59e-09	3.55772
HG ST1.0	7978544	EGLN3	1.36188	5.44e-12	1.81e-09	5.63151
HG ST1.0	8078014	SLC6A6	1.3609	8.76e-10	8.89e-08	7.31811
HG ST1.0	7899265	SFN	1.36036	1.45e-12	6.4e-10	5.95118
HG ST1.0	8009951	ITGB4	1.35694	1.44e-13	1.2e-10	5.73518
HG ST1.0	8053417	CAPG	1.35283	3.71e-12	1.34e-09	6.32847
HG ST1.0	8056113	LY75	1.35087	1.9e-09	1.63e-07	6.43415
HG ST1.0	8120043	RUNX2	1.33886	9.8e-13	5.26e-10	4.81082
HG ST1.0	8045539	KYNU	1.33847	4.99e-08	2.09e-06	5.69692
HG ST1.0	8091515	GPR87	1.33585	1.04e-07	3.68e-06	3.05237
HG ST1.0	7935058	MYOF	1.33025	6.76e-11	1.18e-08	7.98944
HG ST1.0	8014974	TOP2A	1.31534	3.56e-09	2.67e-07	4.95885
HG ST1.0	8149774	LOXL2	1.30811	7.73e-11	1.29e-08	5.76982
HG ST1.0	8120719	CD109	1.30747	3.65e-09	2.72e-07	5.18296
HG ST1.0	7942135	ANO1	1.29741	1.95e-11	4.59e-09	6.14142
HG ST1.0	8171172	MXRA5	1.29331	2.68e-08	1.3e-06	7.96806
HG ST1.0	7938485	MICAL2	1.28112	3.76e-13	2.41e-10	6.03285
HG ST1.0	7979710	PLEK2	1.2701	2.96e-14	4.1e-11	5.74468
HG ST1.0	8033674	MUC16	1.26232	4.19e-09	3e-07	4.19713
HG ST1.0	8148040	MAL2	1.25902	2.4e-07	7.17e-06	8.72196
HG ST1.0	7920291	S100A16	1.25886	2.29e-12	9.38e-10	6.43005
HG ST1.0	8020551	LAMA3	1.25668	7.62e-14	8.09e-11	5.71901
HG ST1.0	8084794	IL1RAP	1.25664	4.66e-11	9.06e-09	6.02427
HG ST1.0	7964907	PTPRR	1.25401	2.27e-10	2.91e-08	3.40223
HG ST1.0	8139488	IGFBP3	1.25108	2.45e-13	1.7e-10	7.22182
HG ST1.0	8140967	SAMD9	1.24521	1.04e-10	1.56e-08	6.11283
HG ST1.0	7953532	ENO2	1.24123	2.6e-09	2.08e-07	5.72025
HG ST1.0	8054479	MALL	1.2398	5.58e-10	6.11e-08	5.87588
HG ST1.0	7920128	S100A11	1.23714	4.16e-12	1.46e-09	8.69463
HG ST1.0	8170648	BGN	1.23177	1.31e-07	4.46e-06	8.12708
HG ST1.0	8155214	MELK	1.22792	1.02e-08	5.94e-07	4.62512
HG ST1.0	8086517	CDCP1	1.22225	9.13e-12	2.67e-09	6.52735
HG ST1.0	8167973	HEPH	1.21543	8.71e-09	5.3e-07	4.86182
HG ST1.0	7969438	LMO7	1.21526	1.76e-11	4.39e-09	6.35909
HG ST1.0	8020110	RAB31	1.21359	1.07e-07	3.74e-06	8.09571
HG ST1.0	7923086	ASPM	1.20915	5.37e-09	3.62e-07	3.76034
HG ST1.0	8100154	CORIN	1.20741	8.07e-09	5.03e-07	3.75987
HG ST1.0	8120967	NT5E	1.20556	4.97e-07	1.3e-05	5.9182
HG ST1.0	8077366	LRRN1	1.20554	1.46e-08	7.93e-07	4.69969
HG ST1.0	8138566	IGF2BP3	1.2033	4.32e-09	3.07e-07	3.67956
HG ST1.0	8123246	SLC22A3	1.19637	1.92e-07	6.01e-06	4.50947
HG ST1.0	8040080	RSAD2	1.18762	9.36e-09	5.55e-07	5.13172
HG ST1.0	7979179	ERO1L	1.18758	3.39e-12	1.25e-09	7.65744
HG ST1.0	7915184	RHBDL2	1.18743	1.67e-13	1.29e-10	3.72199
HG ST1.0	8138613	OSBPL3	1.17332	3.19e-10	3.85e-08	5.91226
HG ST1.0	7909332	CD55	1.17062	1.71e-12	7.23e-10	8.15643
HG ST1.0	8059350	AP1S3	1.16969	1.23e-12	5.95e-10	4.97912
HG ST1.0	7961215	STYK1	1.1627	4.29e-15	9.52e-12	3.85943
HG ST1.0	8050007	PXDN	1.1608	3.39e-07	9.43e-06	6.09185
HG ST1.0	8012953	TRIM16	1.16036	1.06e-13	9.38e-11	5.6895
HG ST1.0	8066214	TGM2	1.16029	1.8e-07	5.73e-06	7.12952
HG ST1.0	8123104	FNDC1	1.15991	3.57e-07	9.85e-06	5.72373
HG ST1.0	8108217	TGFBI	1.156	4.07e-08	1.8e-06	7.42401
HG ST1.0	8059279	EPHA4	1.15228	2.32e-09	1.9e-07	5.47178
HG ST1.0	7962579	AMIGO2	1.14467	1.66e-13	1.29e-10	5.94944
HG ST1.0	8141206	BAIAP2L1	1.14425	1.61e-08	8.55e-07	7.06715
HG ST1.0	8061579	TPX2	1.14159	2.49e-09	2.03e-07	3.55235
HG ST1.0	8100298	OCIAD2	1.13609	2.9e-09	2.24e-07	6.1883
HG ST1.0	7934906	ACTA2	1.13585	7.53e-07	1.79e-05	9.45226
HG ST1.0	7990151	PKM	1.13283	1.12e-11	3.07e-09	8.61325
HG ST1.0	8043981	IL1R2	1.12812	3.88e-08	1.74e-06	5.00215
HG ST1.0	8077899	PPARG	1.12305	4.03e-08	1.79e-06	5.54316
HG ST1.0	8038683	KLK6	1.11685	3.58e-07	9.86e-06	3.81428
HG ST1.0	7950810	SYTL2	1.11459	7.77e-11	1.29e-08	5.58799
HG ST1.0	8145293	ADAM28	1.11359	7.81e-07	1.84e-05	7.28719
HG ST1.0	7965541	FGD6	1.11054	8.31e-12	2.54e-09	6.33969
HG ST1.0	7979307	DLGAP5	1.10821	7.41e-08	2.83e-06	3.45482
HG ST1.0	8063115	MMP9	1.1074	2.15e-08	1.1e-06	4.44998
HG ST1.0	8112045	ESM1	1.10615	1.02e-12	5.37e-10	3.61893
HG ST1.0	8132557	AEBP1	1.09955	6.01e-08	2.41e-06	7.56581
HG ST1.0	8018305	HN1	1.09929	1.01e-10	1.54e-08	5.95899
HG ST1.0	7958884	OAS1	1.09672	2.16e-10	2.79e-08	5.85668
HG ST1.0	8004184	XAF1	1.09333	3.11e-09	2.37e-07	6.66761
HG ST1.0	7972713	EFNB2	1.0911	4.37e-11	8.71e-09	5.78276
HG ST1.0	8146000	ADAM9	1.09058	1.66e-09	1.46e-07	8.72016
HG ST1.0	8056151	PLA2R1	1.08734	2.53e-09	2.04e-07	6.21629
HG ST1.0	7920258	S100A6	1.08265	1.12e-15	3.59e-12	6.32164
HG ST1.0	7910611	KCNK1	1.07854	1.37e-11	3.63e-09	5.46554
HG ST1.0	8089082	DCBLD2	1.07532	1.33e-08	7.38e-07	8.00125
HG ST1.0	8051322	XDH	1.07273	3.85e-09	2.82e-07	4.32295
HG ST1.0	7919637	HIST2H2BE	1.0711	1.42e-10	1.96e-08	6.23999
HG ST1.0	8102950	INPP4B	1.06464	1.44e-10	1.98e-08	6.85949
HG ST1.0	7962183	AK4	1.06418	8.09e-10	8.31e-08	5.40264
HG ST1.0	8018774	ST6GALNAC1	1.06351	2.1e-09	1.77e-07	4.14532
HG ST1.0	7919669	MTMR11	1.05888	3.68e-12	1.34e-09	5.41109
HG ST1.0	8112342	ADAMTS6	1.0581	2.45e-10	3.09e-08	4.47093
HG ST1.0	7918426	SLC16A4	1.05558	1.58e-07	5.17e-06	5.69356
HG ST1.0	8148572	LY6E	1.05332	1.55e-10	2.09e-08	6.1871
HG ST1.0	8065416	CST2	1.05313	8.53e-10	8.72e-08	5.14033
HG ST1.0	8062927	PI3	1.04679	1.08e-10	1.6e-08	4.74932
HG ST1.0	7902127	SGIP1	1.04472	4.23e-11	8.59e-09	4.43026
HG ST1.0	8037374	PLAUR	1.04421	1.8e-07	5.73e-06	7.18013
HG ST1.0	8085984	OSBPL10	1.04224	9.08e-10	9.09e-08	6.12358
HG ST1.0	8041383	LTBP1	1.04053	4.33e-08	1.89e-06	7.54742
HG ST1.0	7950391	PGM2L1	1.0395	3.69e-11	7.59e-09	6.36357
HG ST1.0	8095986	ANXA3	1.03141	5.78e-07	1.46e-05	7.26659
HG ST1.0	7914127	IFI6	1.02759	2.2e-07	6.65e-06	6.76486
HG ST1.0	8129880	PERP	1.02669	4.23e-09	3.02e-07	7.66978
HG ST1.0	7960529	SCNN1A	1.02514	4.3e-07	1.15e-05	5.89251
HG ST1.0	8090162	ITGB5	1.01874	8.95e-10	9.03e-08	7.1835
HG ST1.0	7956271	HSD17B6	1.01791	1.13e-11	3.07e-09	3.06145
HG ST1.0	8162744	CORO2A	1.01012	2.05e-10	2.69e-08	4.20714
HG ST1.0	8048717	SGPP2	1.00877	1.19e-10	1.73e-08	6.12887
HG ST1.0	8104788	RAI14	1.00224	7.13e-10	7.52e-08	5.837
HG ST1.0	8072876	LGALS1	1.00157	2.4e-07	7.17e-06	8.1463
HG ST1.0	8102587	NDNF	1.00146	8.78e-09	5.32e-07	4.09372
HG ST1.0	7930454	PDCD4	-1.00212	4.42e-09	3.12e-07	8.56768
HG ST1.0	8021453	SEC11C	-1.00255	1.23e-07	4.24e-06	6.50954
HG ST1.0	7922846	FAM129A	-1.07153	3.45e-07	9.58e-06	6.87111
HG ST1.0	7938989	GAS2	-1.07167	3.47e-08	1.58e-06	4.08517
HG ST1.0	7910111	EPHX1	-1.09212	1.02e-10	1.54e-08	5.70899
HG ST1.0	7924309	ESRRG	-1.10829	1.39e-09	1.27e-07	3.82321
HG ST1.0	7938687	NUCB2	-1.12985	2.72e-07	7.93e-06	7.94968
HG ST1.0	8163116	EPB41L4B	-1.17846	1.34e-07	4.54e-06	4.77409
HG ST1.0	7917304	MCOLN3	-1.18728	1.6e-09	1.42e-07	4.81438
HG ST1.0	8163839	C5	-1.1978	1.56e-07	5.13e-06	4.76371
HG ST1.0	7993126	ABAT	-1.20832	1.13e-08	6.44e-07	5.64464
HG ST1.0	7904361	FAM46C	-1.22852	2.78e-10	3.45e-08	6.67989
HG ST1.0	7908917	BTG2	-1.27913	1.73e-10	2.31e-08	7.63329
HG ST1.0	8127072	GSTA1	-1.28947	9.45e-07	2.15e-05	4.55286
HG ST1.0	8110990	CTNND2	-1.30873	5.19e-08	2.15e-06	5.16408
HG ST1.0	7951910	BACE1	-1.31124	1.87e-07	5.89e-06	6.59404
HG ST1.0	8111677	LIFR	-1.31777	6.78e-11	1.18e-08	6.29784
HG ST1.0	7948249	SLC43A1	-1.32632	8.44e-07	1.96e-05	6.77473
HG ST1.0	8145532	EPHX2	-1.37085	1.54e-11	3.96e-09	4.37601
HG ST1.0	8167027	RGN	-1.4067	2.34e-08	1.17e-06	4.1375
HG ST1.0	7933194	CXCL12	-1.41383	8.72e-12	2.59e-09	7.62177
HG ST1.0	7904843	PDZK1	-1.42174	8.88e-07	2.04e-05	4.62576
HG ST1.0	8075956	LGALS2	-1.4485	6.99e-08	2.69e-06	5.34483
HG ST1.0	8169389	PAK3	-1.46082	3.39e-08	1.55e-06	5.93229
HG ST1.0	8141094	PDK4	-1.58058	9.62e-09	5.69e-07	6.94829
HG ST1.0	7961580	LMO3	-1.71053	1.41e-11	3.68e-09	5.8917
HG ST1.0	7957221	TRHDE	-1.71854	7.2e-07	1.73e-05	4.80404
HG ST1.0	8058591	ACADL	-1.76616	1.45e-08	7.93e-07	4.90412
HG ST1.0	8052940	PAIP2B	-1.80248	1.8e-07	5.73e-06	6.07574
HG ST1.0	7991815	PDIA2	-1.87847	7.04e-07	1.7e-05	6.30013
HG ST1.0	7991335	ANPEP	-1.9971	1.75e-07	5.61e-06	6.94224
HG ST1.0	7908597	NR5A2	-2.02204	4.43e-08	1.91e-06	6.66719
HG ST1.0	7925342	ERO1LB	-2.03642	9.84e-11	1.51e-08	6.4609
HG ST1.0	8047300	AOX1	-2.1137	1.61e-12	6.96e-10	5.81819
HG ST1.0	8098671	F11	-2.12019	5.6e-08	2.29e-06	5.4509
HG ST1.0	7903592	KIAA1324	-2.12762	1.12e-08	6.39e-07	7.00218
HG ST1.0	8002283	TMED6	-2.29553	5.91e-08	2.39e-06	5.57459
HG ST1.0	8091910	SERPINI2	-2.70613	8.16e-07	1.91e-05	5.05786
HG ST1.0	8095628	ALB	-2.8004	1.41e-07	4.76e-06	5.9374
HG U133 Plus 2.0	217428_s_at	COL10A1	4.69309	3.19e-29	5.7e-25	7.69936
HG U133 Plus 2.0	227140_at	INHBA	4.52648	2.45e-29	5.7e-25	8.36173
HG U133 Plus 2.0	210809_s_at	POSTN	4.48676	1.5e-23	1.39e-20	9.95147
HG U133 Plus 2.0	37892_at	COL11A1	4.40421	7.34e-26	1.91e-22	7.50873
HG U133 Plus 2.0	1555778_a_at	POSTN	4.25389	4.59e-24	5.02e-21	8.39472
HG U133 Plus 2.0	204351_at	S100P	4.23414	1.46e-24	2.09e-21	8.71436
HG U133 Plus 2.0	214974_x_at	CXCL5	4.17783	1.23e-20	4.09e-18	7.42647
HG U133 Plus 2.0	212353_at	SULF1	4.05513	1.34e-28	8.13e-25	8.62471
HG U133 Plus 2.0	201650_at	KRT19	4.00686	2.34e-24	2.97e-21	9.14406
HG U133 Plus 2.0	203757_s_at	CEACAM6	3.9765	7.23e-18	1.07e-15	9.15834
HG U133 Plus 2.0	201884_at	CEACAM5	3.95122	4.09e-15	2.23e-13	7.69305
HG U133 Plus 2.0	232578_at	CLDN18	3.8881	4.87e-15	2.6e-13	5.86078
HG U133 Plus 2.0	205941_s_at	COL10A1	3.82669	5.66e-29	5.7e-25	8.4234
HG U133 Plus 2.0	212354_at	SULF1	3.77739	1.2e-28	8.13e-25	8.85306
HG U133 Plus 2.0	211657_at	CEACAM6	3.71359	9.71e-18	1.35e-15	9.30424
HG U133 Plus 2.0	223278_at	GJB2	3.70051	3.7e-25	7.22e-22	6.90585
HG U133 Plus 2.0	202311_s_at	COL1A1	3.64932	1.15e-22	7.93e-20	7.53309
HG U133 Plus 2.0	219795_at	SLC6A14	3.64167	4.01e-21	1.56e-18	5.34557
HG U133 Plus 2.0	204320_at	COL11A1	3.56941	1.22e-24	1.85e-21	7.19603
HG U133 Plus 2.0	210511_s_at	INHBA	3.5115	7.3e-29	5.7e-25	7.67543
HG U133 Plus 2.0	202310_s_at	COL1A1	3.48899	9.52e-23	6.76e-20	11.3015
HG U133 Plus 2.0	215646_s_at	VCAN	3.40862	1.62e-23	1.46e-20	9.20251
HG U133 Plus 2.0	212464_s_at	FN1	3.34373	6.89e-29	5.7e-25	11.1092
HG U133 Plus 2.0	211719_x_at	FN1	3.3053	3.02e-28	1.5e-24	11.3943
HG U133 Plus 2.0	203083_at	THBS2	3.27698	4.1e-25	7.47e-22	9.41067
HG U133 Plus 2.0	203108_at	GPRC5A	3.26996	2.18e-25	4.78e-22	8.31483
HG U133 Plus 2.0	204619_s_at	VCAN	3.25958	2.21e-24	2.88e-21	8.2559
HG U133 Plus 2.0	216442_x_at	FN1	3.25927	5.08e-29	5.7e-25	11.4055
HG U133 Plus 2.0	209016_s_at	KRT7	3.24105	6.01e-25	9.95e-22	7.55779
HG U133 Plus 2.0	205927_s_at	CTSE	3.20098	2.14e-18	3.78e-16	9.48968
HG U133 Plus 2.0	219580_s_at	TMC5	3.19893	3.51e-18	5.75e-16	7.47216
HG U133 Plus 2.0	210495_x_at	FN1	3.19824	6.85e-29	5.7e-25	11.3374
HG U133 Plus 2.0	221730_at	COL5A2	3.1885	5.69e-22	2.93e-19	8.64734
HG U133 Plus 2.0	211571_s_at	VCAN	3.18623	8.13e-23	6.01e-20	8.89442
HG U133 Plus 2.0	221731_x_at	VCAN	3.16842	1.34e-23	1.26e-20	10.4296
HG U133 Plus 2.0	240304_s_at	TMC5	3.16744	3.03e-17	3.61e-15	8.19619
HG U133 Plus 2.0	205009_at	TFF1	3.16556	1.63e-11	2.03e-10	8.70573
HG U133 Plus 2.0	226535_at	ITGB6	3.15313	4.7e-22	2.55e-19	8.11536
HG U133 Plus 2.0	205044_at	GABRP	3.13928	6.3e-16	4.6e-14	6.0122
HG U133 Plus 2.0	206224_at	CST1	3.1253	6.24e-19	1.29e-16	6.61006
HG U133 Plus 2.0	212344_at	SULF1	3.11834	1.28e-27	5.83e-24	8.03651
HG U133 Plus 2.0	204620_s_at	VCAN	3.11821	6.69e-24	7.12e-21	10.2078
HG U133 Plus 2.0	33323_r_at	SFN	3.07783	6.65e-22	3.24e-19	8.38281
HG U133 Plus 2.0	238017_at	SDR16C5	3.06611	8.04e-20	2.17e-17	6.65537
HG U133 Plus 2.0	207173_x_at	CDH11	3.06378	3.1e-20	9.17e-18	9.06257
HG U133 Plus 2.0	212444_at	GPRC5A	3.01127	7.9e-26	1.96e-22	7.81593
HG U133 Plus 2.0	210095_s_at	IGFBP3	3.00685	4.48e-24	5e-21	10.0053
HG U133 Plus 2.0	205713_s_at	COMP	2.99807	8.05e-19	1.62e-16	6.93417
HG U133 Plus 2.0	221729_at	COL5A2	2.98461	4.94e-23	4.09e-20	9.58965
HG U133 Plus 2.0	215101_s_at	CXCL5	2.97665	3.07e-15	1.75e-13	5.57124
HG U133 Plus 2.0	202267_at	LAMC2	2.9743	1.58e-26	5.41e-23	7.45835
HG U133 Plus 2.0	218468_s_at	GREM1	2.96933	5.47e-15	2.87e-13	7.9254
HG U133 Plus 2.0	218469_at	GREM1	2.96674	7.72e-15	3.81e-13	8.37871
HG U133 Plus 2.0	204855_at	SERPINB5	2.91855	9.36e-19	1.86e-16	6.18112
HG U133 Plus 2.0	204602_at	DKK1	2.85888	2.92e-20	8.72e-18	5.74235
HG U133 Plus 2.0	214135_at	CLDN18	2.85879	2.69e-13	7.32e-12	7.87451
HG U133 Plus 2.0	218804_at	ANO1	2.83876	1.03e-23	1.04e-20	6.63116
HG U133 Plus 2.0	203021_at	SLPI	2.82395	2.2e-28	1.2e-24	8.66637
HG U133 Plus 2.0	219773_at	NOX4	2.79431	1.13e-26	4.76e-23	5.96465
HG U133 Plus 2.0	209173_at	AGR2	2.7921	5.29e-13	1.26e-11	9.72549
HG U133 Plus 2.0	202504_at	TRIM29	2.78183	6.47e-22	3.19e-19	7.55329
HG U133 Plus 2.0	231766_s_at	COL12A1	2.76635	3.95e-20	1.15e-17	6.90323
HG U133 Plus 2.0	217388_s_at	KYNU	2.73067	3.48e-20	1.02e-17	6.64823
HG U133 Plus 2.0	204463_s_at	EDNRA	2.72651	1.57e-20	5.12e-18	6.80626
HG U133 Plus 2.0	227314_at	ITGA2	2.72536	1.38e-26	5.09e-23	7.79052
HG U133 Plus 2.0	204580_at	MMP12	2.66604	4.09e-11	4.32e-10	6.87622
HG U133 Plus 2.0	209955_s_at	FAP	2.65165	1.24e-20	4.11e-18	7.9169
HG U133 Plus 2.0	212992_at	AHNAK2	2.64494	1.29e-22	8.58e-20	7.06027
HG U133 Plus 2.0	221558_s_at	LEF1	2.63694	1.28e-18	2.4e-16	6.96814
HG U133 Plus 2.0	210519_s_at	NQO1	2.63376	6.57e-21	2.4e-18	7.73295
HG U133 Plus 2.0	208083_s_at	ITGB6	2.63195	5.35e-22	2.84e-19	5.98995
HG U133 Plus 2.0	222904_s_at	TMC5	2.5924	3.63e-17	4.14e-15	6.8381
HG U133 Plus 2.0	33322_i_at	SFN	2.57387	9.72e-22	4.46e-19	9.15522
HG U133 Plus 2.0	232231_at	RUNX2	2.56758	3.22e-17	3.79e-15	7.3193
HG U133 Plus 2.0	224694_at	ANTXR1	2.55108	2.84e-22	1.63e-19	9.31139
HG U133 Plus 2.0	217728_at	S100A6	2.54841	5.09e-23	4.1e-20	11.0805
HG U133 Plus 2.0	212143_s_at	IGFBP3	2.52502	1.37e-24	2.03e-21	8.27404
HG U133 Plus 2.0	212942_s_at	KIAA1199	2.5147	1.25e-15	8.23e-14	6.64093
HG U133 Plus 2.0	244780_at	SGPP2	2.50524	4.83e-15	2.58e-13	6.4631
HG U133 Plus 2.0	218960_at	TMPRSS4	2.50483	6.2e-19	1.28e-16	6.82236
HG U133 Plus 2.0	221132_at	CLDN18	2.49598	1.8e-11	2.21e-10	5.85801
HG U133 Plus 2.0	228754_at	SLC6A6	2.4951	2.81e-23	2.43e-20	8.35272
HG U133 Plus 2.0	219787_s_at	ECT2	2.48705	2.73e-22	1.6e-19	5.93941
HG U133 Plus 2.0	225664_at	COL12A1	2.43859	4.16e-20	1.21e-17	9.61828
HG U133 Plus 2.0	236179_at	CDH11	2.43837	4.89e-19	1.04e-16	6.08125
HG U133 Plus 2.0	202831_at	GPX2	2.42501	1.92e-13	5.54e-12	8.30739
HG U133 Plus 2.0	204464_s_at	EDNRA	2.42355	1.59e-20	5.16e-18	7.86979
HG U133 Plus 2.0	203726_s_at	LAMA3	2.4197	6.82e-19	1.4e-16	7.68621
HG U133 Plus 2.0	205476_at	CCL20	2.41537	2.21e-13	6.26e-12	6.83429
HG U133 Plus 2.0	202411_at	IFI27	2.41411	1.41e-19	3.48e-17	9.17621
HG U133 Plus 2.0	217762_s_at	RAB31	2.40621	1.35e-19	3.34e-17	9.17452
HG U133 Plus 2.0	243764_at	VSIG1	2.38726	3.98e-11	4.23e-10	5.58607
HG U133 Plus 2.0	210143_at	ANXA10	2.38093	3.27e-10	2.44e-09	8.26362
HG U133 Plus 2.0	203878_s_at	MMP11	2.38073	2.93e-22	1.67e-19	8.50258
HG U133 Plus 2.0	201860_s_at	PLAT	2.37961	1.26e-16	1.17e-14	8.93279
HG U133 Plus 2.0	231879_at	COL12A1	2.3778	1.2e-18	2.29e-16	6.28319
HG U133 Plus 2.0	226930_at	FNDC1	2.36242	1.79e-17	2.27e-15	6.65228
HG U133 Plus 2.0	203820_s_at	IGF2BP3	2.32241	4.63e-16	3.56e-14	4.82968
HG U133 Plus 2.0	219508_at	GCNT3	2.31562	2.38e-12	4.28e-11	7.88149
HG U133 Plus 2.0	217763_s_at	RAB31	2.3145	2.58e-19	5.92e-17	9.09352
HG U133 Plus 2.0	217764_s_at	RAB31	2.30608	3.94e-19	8.65e-17	8.93277
HG U133 Plus 2.0	201792_at	AEBP1	2.29119	2.1e-21	9.05e-19	9.40517
HG U133 Plus 2.0	221133_s_at	CLDN18	2.28282	7.27e-11	6.91e-10	5.90333
HG U133 Plus 2.0	241137_at	DPCR1	2.27979	4.47e-11	4.64e-10	5.66731
HG U133 Plus 2.0	211668_s_at	PLAU	2.26319	1.85e-20	5.81e-18	7.07255
HG U133 Plus 2.0	225275_at	EDIL3	2.26176	9.21e-18	1.29e-15	8.99121
HG U133 Plus 2.0	231646_at	DPCR1	2.24227	7.02e-10	4.66e-09	5.67217
HG U133 Plus 2.0	214702_at	FN1	2.23922	2.79e-21	1.16e-18	5.10676
HG U133 Plus 2.0	201798_s_at	MYOF	2.2386	2.02e-24	2.7e-21	9.29853
HG U133 Plus 2.0	205597_at	SLC44A4	2.2369	9.03e-14	2.99e-12	7.36758
HG U133 Plus 2.0	201925_s_at	CD55	2.23627	1.3e-18	2.41e-16	8.9297
HG U133 Plus 2.0	222608_s_at	ANLN	2.22433	3.67e-17	4.15e-15	5.12761
HG U133 Plus 2.0	207517_at	LAMC2	2.22302	5.06e-19	1.06e-16	5.71181
HG U133 Plus 2.0	203819_s_at	IGF2BP3	2.21669	1.39e-15	8.92e-14	4.50618
HG U133 Plus 2.0	236044_at	PPAPDC1A	2.2131	2.04e-21	8.85e-19	6.18515
HG U133 Plus 2.0	219073_s_at	OSBPL10	2.21093	1.84e-19	4.36e-17	6.9136
HG U133 Plus 2.0	203876_s_at	MMP11	2.20455	4.32e-19	9.34e-17	6.89673
HG U133 Plus 2.0	209114_at	TSPAN1	2.19755	1.38e-18	2.52e-16	8.42828
HG U133 Plus 2.0	209270_at	LAMB3	2.19715	3.23e-21	1.27e-18	8.0401
HG U133 Plus 2.0	202489_s_at	FXYD3	2.19247	2e-16	1.73e-14	8.69089
HG U133 Plus 2.0	229271_x_at	COL11A1	2.18907	1.6e-15	1e-13	3.98167
HG U133 Plus 2.0	219014_at	PLAC8	2.17528	8.04e-10	5.23e-09	8.21793
HG U133 Plus 2.0	209596_at	MXRA5	2.16386	3.22e-21	1.27e-18	9.44941
HG U133 Plus 2.0	201850_at	CAPG	2.15689	1.76e-26	5.49e-23	8.28215
HG U133 Plus 2.0	226545_at	CD109	2.12412	5.85e-19	1.22e-16	6.52174
HG U133 Plus 2.0	211864_s_at	MYOF	2.11726	7.4e-25	1.19e-21	8.1268
HG U133 Plus 2.0	226997_at	ADAMTS12	2.11664	6.77e-26	1.85e-22	7.11297
HG U133 Plus 2.0	1556499_s_at	COL1A1	2.10488	8.13e-20	2.17e-17	12.0064
HG U133 Plus 2.0	228923_at	S100A6	2.10126	1.1e-18	2.15e-16	5.73488
HG U133 Plus 2.0	213905_x_at	BGN	2.08312	4.68e-20	1.35e-17	9.10287
HG U133 Plus 2.0	201467_s_at	NQO1	2.08227	2.28e-18	3.95e-16	6.84196
HG U133 Plus 2.0	201291_s_at	TOP2A	2.07946	3.39e-13	8.78e-12	5.74541
HG U133 Plus 2.0	205479_s_at	PLAU	2.07641	2.34e-20	7.18e-18	8.06401
HG U133 Plus 2.0	242625_at	RSAD2	2.0735	1.44e-17	1.88e-15	6.43158
HG U133 Plus 2.0	200660_at	S100A11	2.07242	1.81e-26	5.49e-23	10.1233
HG U133 Plus 2.0	206884_s_at	SCEL	2.0482	5.16e-14	1.87e-12	4.49734
HG U133 Plus 2.0	205076_s_at	MTMR11	2.04558	6.11e-18	9.26e-16	7.18686
HG U133 Plus 2.0	1558199_at	FN1	2.04179	8.09e-17	8.06e-15	5.19713
HG U133 Plus 2.0	203903_s_at	HEPH	2.04125	1.02e-11	1.39e-10	7.08005
HG U133 Plus 2.0	206091_at	MATN3	2.02852	6.43e-14	2.25e-12	4.27553
HG U133 Plus 2.0	202668_at	EFNB2	2.01793	7.95e-17	7.93e-15	8.1806
HG U133 Plus 2.0	204679_at	KCNK1	2.00454	6.08e-18	9.24e-16	8.03246
HG U133 Plus 2.0	230323_s_at	TMEM45B	1.97886	3.04e-09	1.64e-08	5.71382
HG U133 Plus 2.0	211924_s_at	PLAUR	1.97626	6.35e-22	3.16e-19	7.86892
HG U133 Plus 2.0	201468_s_at	NQO1	1.97009	6.42e-16	4.66e-14	8.51317
HG U133 Plus 2.0	205668_at	LY75	1.96601	9.38e-13	1.99e-11	7.36801
HG U133 Plus 2.0	203510_at	MET	1.95925	6.22e-22	3.15e-19	8.53841
HG U133 Plus 2.0	207172_s_at	CDH11	1.95567	2.4e-19	5.59e-17	7.61124
HG U133 Plus 2.0	201042_at	TGM2	1.95441	9.9e-19	1.95e-16	7.87231
HG U133 Plus 2.0	202934_at	HK2	1.94967	1.28e-22	8.58e-20	6.28184
HG U133 Plus 2.0	224009_x_at	DHRS9	1.929	6.99e-13	1.58e-11	6.43058
HG U133 Plus 2.0	202381_at	ADAM9	1.92811	9.76e-22	4.46e-19	9.86742
HG U133 Plus 2.0	220030_at	STYK1	1.92645	1e-15	6.81e-14	4.27868
HG U133 Plus 2.0	222108_at	AMIGO2	1.91697	2.04e-22	1.26e-19	8.35743
HG U133 Plus 2.0	210845_s_at	PLAUR	1.9149	1.25e-22	8.51e-20	7.94234
HG U133 Plus 2.0	228617_at	XAF1	1.90488	5.16e-18	8.01e-16	8.30965
HG U133 Plus 2.0	232914_s_at	SYTL2	1.90037	2.39e-16	2.01e-14	8.2181
HG U133 Plus 2.0	201105_at	LGALS1	1.88964	1.99e-17	2.5e-15	11.1456
HG U133 Plus 2.0	205403_at	IL1R2	1.88955	7.19e-14	2.48e-12	6.97381
HG U133 Plus 2.0	60474_at	FERMT1	1.88921	7.88e-18	1.14e-15	7.1516
HG U133 Plus 2.0	224650_at	MAL2	1.88558	3.6e-12	6.01e-11	8.80388
HG U133 Plus 2.0	1555950_a_at	CD55	1.88535	1.12e-16	1.06e-14	9.14649
HG U133 Plus 2.0	233814_at	EFNA5	1.88409	9.79e-22	4.46e-19	6.53417
HG U133 Plus 2.0	240303_at	TMC5	1.88033	1.72e-11	2.13e-10	6.8887
HG U133 Plus 2.0	205234_at	SLC16A4	1.87466	1.33e-15	8.6e-14	6.39583
HG U133 Plus 2.0	205997_at	ADAM28	1.87342	1.63e-16	1.46e-14	7.54328
HG U133 Plus 2.0	219789_at	NPR3	1.87304	1.08e-16	1.03e-14	5.39622
HG U133 Plus 2.0	223952_x_at	DHRS9	1.87203	1.02e-12	2.13e-11	6.40057
HG U133 Plus 2.0	203691_at	PI3	1.87005	1.02e-13	3.32e-12	6.0997
HG U133 Plus 2.0	201926_s_at	CD55	1.86533	6.15e-17	6.43e-15	8.90466
HG U133 Plus 2.0	228531_at	SAMD9	1.85396	9.38e-19	1.86e-16	6.87652
HG U133 Plus 2.0	220658_s_at	ARNTL2	1.84748	1.09e-19	2.75e-17	5.5364
HG U133 Plus 2.0	225342_at	AK4	1.83838	1.37e-15	8.88e-14	6.79249
HG U133 Plus 2.0	201250_s_at	SLC2A1	1.83512	9.64e-20	2.49e-17	7.4575
HG U133 Plus 2.0	208268_at	ADAM28	1.83284	3.68e-14	1.4e-12	6.6894
HG U133 Plus 2.0	201292_at	TOP2A	1.82896	1.63e-14	7.16e-13	6.3175
HG U133 Plus 2.0	227725_at	ST6GALNAC1	1.82156	2.16e-08	9.16e-08	6.3001
HG U133 Plus 2.0	205376_at	INPP4B	1.81813	8.44e-18	1.21e-15	6.41446
HG U133 Plus 2.0	209498_at	CEACAM1	1.80919	3.39e-13	8.78e-12	7.01824
HG U133 Plus 2.0	218211_s_at	MLPH	1.80168	4.19e-16	3.25e-14	8.25646
HG U133 Plus 2.0	241762_at	FBXO32	1.80109	8.76e-16	6.07e-14	5.59365
HG U133 Plus 2.0	201506_at	TGFBI	1.79818	3.07e-17	3.64e-15	9.76552
HG U133 Plus 2.0	1555326_a_at	ADAM9	1.77985	5.69e-21	2.16e-18	7.06165
HG U133 Plus 2.0	201261_x_at	BGN	1.77728	2.38e-18	4.09e-16	9.2191
HG U133 Plus 2.0	220356_at	CORIN	1.76957	2.47e-15	1.45e-13	4.46162
HG U133 Plus 2.0	217755_at	HN1	1.76917	5.83e-18	8.9e-16	7.93687
HG U133 Plus 2.0	209626_s_at	OSBPL3	1.76149	4.18e-18	6.68e-16	6.374
HG U133 Plus 2.0	232056_at	SCEL	1.74454	5.62e-11	5.61e-10	3.53884
HG U133 Plus 2.0	226884_at	LRRN1	1.74346	3.89e-18	6.25e-16	4.72702
HG U133 Plus 2.0	209373_at	MALL	1.74011	2.24e-11	2.64e-10	7.64482
HG U133 Plus 2.0	236129_at	GALNT5	1.74002	6.09e-16	4.47e-14	5.81357
HG U133 Plus 2.0	209369_at	ANXA3	1.73956	3.66e-17	4.15e-15	8.36211
HG U133 Plus 2.0	219918_s_at	ASPM	1.72888	6.25e-13	1.43e-11	5.08361
HG U133 Plus 2.0	235046_at	INPP4B	1.72286	1.89e-15	1.16e-13	6.53671
HG U133 Plus 2.0	202998_s_at	LOXL2	1.71047	2.44e-18	4.17e-16	7.86446
HG U133 Plus 2.0	203256_at	CDH3	1.70762	7e-19	1.42e-16	7.00721
HG U133 Plus 2.0	1555731_a_at	AP1S3	1.70596	6.13e-17	6.42e-15	4.92724
HG U133 Plus 2.0	225496_s_at	SYTL2	1.70526	1.19e-16	1.12e-14	8.01593
HG U133 Plus 2.0	41469_at	PI3	1.68863	1.12e-13	3.56e-12	5.52003
HG U133 Plus 2.0	200974_at	ACTA2	1.68838	1.28e-13	3.98e-12	11.5419
HG U133 Plus 2.0	226726_at	MBOAT2	1.68089	5.05e-23	4.1e-20	6.6111
HG U133 Plus 2.0	238689_at	GPR110	1.68	2.86e-14	1.13e-12	4.76752
HG U133 Plus 2.0	208084_at	ITGB6	1.66404	1.61e-16	1.44e-14	6.1507
HG U133 Plus 2.0	227955_s_at	EFNA5	1.6619	5.8e-21	2.19e-18	5.91095
HG U133 Plus 2.0	202145_at	LY6E	1.65618	7.66e-23	5.79e-20	7.60772
HG U133 Plus 2.0	238439_at	ANKRD22	1.65424	5.22e-13	1.25e-11	6.94
HG U133 Plus 2.0	205552_s_at	OAS1	1.63834	2.58e-16	2.16e-14	6.54468
HG U133 Plus 2.0	204678_s_at	KCNK1	1.6371	1.3e-15	8.47e-14	6.64449
HG U133 Plus 2.0	1555137_a_at	FGD6	1.6357	2.47e-24	3.07e-21	5.8614
HG U133 Plus 2.0	205032_at	ITGA2	1.63346	7.73e-23	5.79e-20	7.43214
HG U133 Plus 2.0	206133_at	XAF1	1.6317	7.36e-15	3.67e-13	7.51025
HG U133 Plus 2.0	209260_at	SFN	1.62843	5.25e-16	3.93e-14	6.44615
HG U133 Plus 2.0	201313_at	ENO2	1.62771	9.03e-18	1.27e-15	6.25366
HG U133 Plus 2.0	219901_at	FGD6	1.62044	4.72e-25	8.32e-22	6.48002
HG U133 Plus 2.0	225803_at	FBXO32	1.61556	4.19e-18	6.68e-16	7.13312
HG U133 Plus 2.0	229553_at	PGM2L1	1.60338	7.13e-22	3.39e-19	7.35509
HG U133 Plus 2.0	229256_at	PGM2L1	1.59287	3.2e-22	1.8e-19	6.83871
HG U133 Plus 2.0	222396_at	HN1	1.58929	1.1e-17	1.51e-15	7.69093
HG U133 Plus 2.0	204415_at	IFI6	1.5797	1.24e-12	2.49e-11	7.34869
HG U133 Plus 2.0	204348_s_at	AK4	1.57699	6.5e-16	4.71e-14	6.88748
HG U133 Plus 2.0	219691_at	SAMD9	1.56783	3.32e-17	3.86e-15	6.05182
HG U133 Plus 2.0	204990_s_at	ITGB4	1.54756	6.95e-19	1.41e-16	7.70263
HG U133 Plus 2.0	241994_at	XDH	1.54609	3.44e-07	1.09e-06	6.25769
HG U133 Plus 2.0	218796_at	FERMT1	1.54536	7.66e-15	3.79e-13	7.77186
HG U133 Plus 2.0	225328_at	FBXO32	1.54426	3.78e-14	1.43e-12	7.54271
HG U133 Plus 2.0	227449_at	EPHA4	1.54401	1.78e-13	5.23e-12	5.04321
HG U133 Plus 2.0	1552619_a_at	ANLN	1.53666	9.39e-15	4.52e-13	4.79953
HG U133 Plus 2.0	1555203_s_at	SLC44A4	1.52775	3.17e-10	2.37e-09	6.55166
HG U133 Plus 2.0	201251_at	PKM	1.51901	1.84e-22	1.17e-19	9.49889
HG U133 Plus 2.0	219232_s_at	EGLN3	1.50692	7.84e-12	1.13e-10	6.03227
HG U133 Plus 2.0	203074_at	ANXA8	1.50636	1.67e-10	1.38e-09	6.7852
HG U133 Plus 2.0	209627_s_at	OSBPL3	1.49892	1.34e-18	2.46e-16	6.77298
HG U133 Plus 2.0	203939_at	NT5E	1.49732	6.1e-09	3e-08	7.01656
HG U133 Plus 2.0	219799_s_at	DHRS9	1.49615	3.29e-12	5.58e-11	7.28918
HG U133 Plus 2.0	223586_at	ARNTL2	1.49154	1.06e-18	2.07e-16	5.37195
HG U133 Plus 2.0	216235_s_at	EDNRA	1.4893	2.69e-18	4.56e-16	6.39248
HG U133 Plus 2.0	1552502_s_at	RHBDL2	1.48789	4.89e-17	5.26e-15	4.02087
HG U133 Plus 2.0	222592_s_at	ACSL5	1.4809	4.92e-08	1.9e-07	7.80385
HG U133 Plus 2.0	222646_s_at	ERO1L	1.47926	5.07e-14	1.84e-12	8.1013
HG U133 Plus 2.0	227177_at	CORO2A	1.47528	7.46e-10	4.9e-09	6.05545
HG U133 Plus 2.0	208555_x_at	CST2	1.47421	2.55e-14	1.03e-12	6.63482
HG U133 Plus 2.0	201474_s_at	ITGA3	1.46895	4.49e-18	7.03e-16	6.77355
HG U133 Plus 2.0	224911_s_at	DCBLD2	1.4652	3.67e-17	4.15e-15	6.95491
HG U133 Plus 2.0	202729_s_at	LTBP1	1.46437	8.88e-20	2.35e-17	8.34121
HG U133 Plus 2.0	233109_at	COL12A1	1.45839	1.17e-12	2.39e-11	5.61944
HG U133 Plus 2.0	212012_at	PXDN	1.45672	2.34e-12	4.22e-11	8.04008
HG U133 Plus 2.0	202669_s_at	EFNB2	1.44833	3.92e-15	2.15e-13	7.1039
HG U133 Plus 2.0	222392_x_at	PERP	1.43229	1.44e-11	1.85e-10	10.5879
HG U133 Plus 2.0	208170_s_at	TRIM31	1.42917	3.69e-07	1.17e-06	4.59268
HG U133 Plus 2.0	1555136_at	FGD6	1.42267	1.67e-17	2.15e-15	4.70447
HG U133 Plus 2.0	237183_at	GALNT5	1.42215	2.89e-12	5.01e-11	4.66387
HG U133 Plus 2.0	219054_at	NPR3	1.41513	4.45e-15	2.4e-13	6.96128
HG U133 Plus 2.0	203764_at	DLGAP5	1.41219	2.4e-12	4.3e-11	4.85925
HG U133 Plus 2.0	238567_at	SGPP2	1.41182	2.39e-14	9.8e-13	5.94066
HG U133 Plus 2.0	219936_s_at	GPR87	1.41135	2.88e-09	1.56e-08	3.87391
HG U133 Plus 2.0	214701_s_at	FN1	1.40687	1.13e-14	5.23e-13	7.26259
HG U133 Plus 2.0	212473_s_at	MICAL2	1.40483	1.02e-20	3.49e-18	9.09014
HG U133 Plus 2.0	202869_at	OAS1	1.40014	7.72e-13	1.71e-11	7.20283
HG U133 Plus 2.0	37512_at	HSD17B6	1.39682	3.74e-09	1.96e-08	4.36191
HG U133 Plus 2.0	242722_at	LMO7	1.39488	1.53e-11	1.93e-10	7.8425
HG U133 Plus 2.0	227372_s_at	BAIAP2L1	1.38786	6.71e-10	4.49e-09	7.76971
HG U133 Plus 2.0	217744_s_at	PERP	1.38378	6.41e-11	6.23e-10	9.16991
HG U133 Plus 2.0	220092_s_at	ANTXR1	1.37774	9.4e-19	1.86e-16	5.25783
HG U133 Plus 2.0	218677_at	S100A14	1.37433	3.81e-10	2.78e-09	7.41944
HG U133 Plus 2.0	227998_at	S100A16	1.3743	2.18e-19	5.09e-17	9.71757
HG U133 Plus 2.0	227371_at	BAIAP2L1	1.37367	2.52e-13	6.95e-12	6.73346
HG U133 Plus 2.0	237159_x_at	AP1S3	1.37309	2.8e-17	3.37e-15	4.99021
HG U133 Plus 2.0	201125_s_at	ITGB5	1.37126	6.77e-24	7.12e-21	9.26011
HG U133 Plus 2.0	205421_at	SLC22A3	1.37085	3.94e-12	6.46e-11	4.15606
HG U133 Plus 2.0	205538_at	CORO2A	1.36781	2.54e-09	1.4e-08	5.49996
HG U133 Plus 2.0	202052_s_at	RAI14	1.35764	3.53e-17	4.03e-15	8.18605
HG U133 Plus 2.0	203936_s_at	MMP9	1.35495	7.21e-08	2.68e-07	7.31656
HG U133 Plus 2.0	225750_at	ERO1L	1.35177	8.26e-21	2.9e-18	8.71452
HG U133 Plus 2.0	204825_at	MELK	1.34334	2.95e-13	7.88e-12	6.38768
HG U133 Plus 2.0	242234_at	XAF1	1.339	2.89e-16	2.37e-14	5.94477
HG U133 Plus 2.0	211002_s_at	TRIM29	1.32422	1.39e-12	2.74e-11	6.62399
HG U133 Plus 2.0	239286_at	CDH11	1.31521	1.58e-16	1.42e-14	5.89933
HG U133 Plus 2.0	210233_at	IL1RAP	1.31135	2.68e-13	7.31e-12	4.49023
HG U133 Plus 2.0	213797_at	RSAD2	1.30902	1.85e-14	7.95e-13	6.81713
HG U133 Plus 2.0	236489_at	GPR110	1.30822	2.61e-10	2.01e-09	3.78611
HG U133 Plus 2.0	210663_s_at	KYNU	1.3058	9.42e-15	4.52e-13	6.60149
HG U133 Plus 2.0	206084_at	PTPRR	1.29779	1.36e-09	8.18e-09	4.2141
HG U133 Plus 2.0	201262_s_at	BGN	1.27869	7.76e-12	1.11e-10	7.93627
HG U133 Plus 2.0	222847_s_at	EGLN3	1.2737	2.14e-10	1.71e-09	6.19583
HG U133 Plus 2.0	207828_s_at	CENPF	1.26738	7.71e-15	3.81e-13	6.82589
HG U133 Plus 2.0	235871_at	LIPH	1.26508	2.34e-12	4.22e-11	6.40664
HG U133 Plus 2.0	218644_at	PLEK2	1.26018	4.69e-14	1.72e-12	7.63114
HG U133 Plus 2.0	205700_at	HSD17B6	1.25342	1.26e-08	5.68e-08	5.13359
HG U133 Plus 2.0	203453_at	SCNN1A	1.23646	6.82e-08	2.56e-07	8.08951
HG U133 Plus 2.0	212013_at	PXDN	1.225	3.73e-11	4.01e-10	6.63933
HG U133 Plus 2.0	211372_s_at	IL1R2	1.22395	4.59e-10	3.26e-09	5.74323
HG U133 Plus 2.0	210675_s_at	PTPRR	1.22337	5.36e-10	3.71e-09	4.5366
HG U133 Plus 2.0	234370_at	VSIG1	1.22111	9.95e-07	2.88e-06	4.90176
HG U133 Plus 2.0	202827_s_at	MMP14	1.21805	2.56e-18	4.37e-16	7.04604
HG U133 Plus 2.0	241898_at	LIPH	1.21345	2.3e-11	2.7e-10	5.05619
HG U133 Plus 2.0	223672_at	SGIP1	1.20941	1.57e-17	2.03e-15	4.40871
HG U133 Plus 2.0	202708_s_at	HIST2H2BE	1.20734	1.01e-10	9.05e-10	6.18876
HG U133 Plus 2.0	226799_at	FGD6	1.19639	4.32e-22	2.36e-19	6.27704
HG U133 Plus 2.0	220196_at	MUC16	1.19608	2.66e-07	8.67e-07	4.29438
HG U133 Plus 2.0	219747_at	NDNF	1.19594	4.84e-12	7.62e-11	5.27127
HG U133 Plus 2.0	218498_s_at	ERO1L	1.18639	6.09e-16	4.47e-14	7.33039
HG U133 Plus 2.0	214981_at	POSTN	1.18516	8.58e-12	1.21e-10	3.95149
HG U133 Plus 2.0	213288_at	MBOAT2	1.17721	8.68e-19	1.74e-16	6.63388
HG U133 Plus 2.0	239196_at	ANKRD22	1.17706	8.01e-14	2.69e-12	6.76024
HG U133 Plus 2.0	235746_s_at	PLA2R1	1.17609	8.89e-15	4.32e-13	4.8341
HG U133 Plus 2.0	210052_s_at	TPX2	1.15974	2.36e-11	2.75e-10	6.19434
HG U133 Plus 2.0	231148_at	IGFL2	1.15697	2.93e-12	5.08e-11	6.34072
HG U133 Plus 2.0	204989_s_at	ITGB4	1.13925	4.26e-11	4.47e-10	6.14121
HG U133 Plus 2.0	230175_s_at	DCBLD2	1.11653	2.36e-11	2.75e-10	6.68707
HG U133 Plus 2.0	241763_s_at	FBXO32	1.1077	2.62e-11	3.01e-10	5.62018
HG U133 Plus 2.0	204341_at	TRIM16	1.10438	6.32e-15	3.24e-13	6.21591
HG U133 Plus 2.0	209546_s_at	APOL1	1.09907	1.82e-16	1.6e-14	7.60742
HG U133 Plus 2.0	1566465_at	KCNK1	1.09623	2.96e-11	3.33e-10	4.47041
HG U133 Plus 2.0	205227_at	IL1RAP	1.09374	1.33e-18	2.46e-16	6.64742
HG U133 Plus 2.0	204636_at	COL17A1	1.09326	4.91e-08	1.9e-07	5.56023
HG U133 Plus 2.0	224204_x_at	ARNTL2	1.09052	7.49e-15	3.72e-13	6.31115
HG U133 Plus 2.0	237411_at	ADAMTS6	1.08673	5.12e-16	3.85e-14	4.89331
HG U133 Plus 2.0	218451_at	CDCP1	1.08226	2.39e-12	4.29e-11	6.92062
HG U133 Plus 2.0	1554897_s_at	RHBDL2	1.07873	1.08e-12	2.23e-11	5.10235
HG U133 Plus 2.0	225314_at	OCIAD2	1.0708	4.38e-13	1.09e-11	9.474
HG U133 Plus 2.0	204378_at	BCAS1	1.0698	1.73e-08	7.54e-08	6.06388
HG U133 Plus 2.0	1553994_at	NT5E	1.06909	2.63e-10	2.03e-09	4.89292
HG U133 Plus 2.0	208394_x_at	ESM1	1.0642	4.03e-10	2.92e-09	4.70654
HG U133 Plus 2.0	1557094_at	ANXA8	1.05836	5.91e-11	5.83e-10	3.7689
HG U133 Plus 2.0	201124_at	ITGB5	1.04707	5.63e-18	8.63e-16	6.27093
HG U133 Plus 2.0	204733_at	KLK6	1.04572	3.25e-07	1.04e-06	6.18034
HG U133 Plus 2.0	223878_at	INPP4B	1.03048	3.8e-11	4.07e-10	3.6534
HG U133 Plus 2.0	238417_at	PGM2L1	1.02731	6.61e-18	9.88e-16	6.87407
HG U133 Plus 2.0	204347_at	AK4	1.02375	9.46e-14	3.11e-12	6.21453
HG U133 Plus 2.0	228948_at	EPHA4	1.02117	8.7e-12	1.22e-10	5.47195
HG U133 Plus 2.0	213816_s_at	MET	1.01632	7.41e-12	1.08e-10	4.34761
HG U133 Plus 2.0	234992_x_at	ECT2	1.01592	1.66e-14	7.28e-13	4.99977
HG U133 Plus 2.0	202728_s_at	LTBP1	1.00765	3.55e-16	2.85e-14	7.08475
HG U133 Plus 2.0	208510_s_at	PPARG	1.00542	1.37e-08	6.13e-08	6.5891
HG U133 Plus 2.0	212472_at	MICAL2	1.00098	1.42e-14	6.31e-13	7.42665
HG U133 Plus 2.0	206527_at	ABAT	-1.00048	1.14e-14	5.29e-13	5.71056
HG U133 Plus 2.0	229838_at	NUCB2	-1.0139	7.45e-12	1.08e-10	6.32705
HG U133 Plus 2.0	214607_at	PAK3	-1.06304	2.67e-07	8.71e-07	7.24791
HG U133 Plus 2.0	223299_at	SEC11C	-1.0776	5.42e-15	2.86e-13	8.87422
HG U133 Plus 2.0	209687_at	CXCL12	-1.09309	6.02e-08	2.28e-07	9.63115
HG U133 Plus 2.0	220306_at	FAM46C	-1.09568	2.31e-16	1.97e-14	6.24136
HG U133 Plus 2.0	1557166_at	PDCD4	-1.1006	1.43e-09	8.53e-09	5.41424
HG U133 Plus 2.0	242308_at	MCOLN3	-1.10062	5.03e-15	2.67e-13	5.10187
HG U133 Plus 2.0	201235_s_at	BTG2	-1.12158	4.61e-13	1.13e-11	7.86988
HG U133 Plus 2.0	207981_s_at	ESRRG	-1.14632	2.14e-08	9.07e-08	5.65396
HG U133 Plus 2.0	225571_at	LIFR	-1.18684	2.54e-10	1.96e-09	5.30603
HG U133 Plus 2.0	227771_at	LIFR	-1.18868	2.51e-15	1.47e-13	6.05342
HG U133 Plus 2.0	225575_at	LIFR	-1.20071	6.02e-12	9.1e-11	7.76108
HG U133 Plus 2.0	217966_s_at	FAM129A	-1.20625	1.22e-11	1.61e-10	8.16713
HG U133 Plus 2.0	201236_s_at	BTG2	-1.22086	1.29e-12	2.58e-11	9.58934
HG U133 Plus 2.0	229797_at	MCOLN3	-1.24539	5.97e-11	5.88e-10	6.94373
HG U133 Plus 2.0	209617_s_at	CTNND2	-1.25271	1.51e-09	8.94e-09	5.70714
HG U133 Plus 2.0	223426_s_at	EPB41L4B	-1.25548	7.78e-14	2.63e-12	6.33364
HG U133 Plus 2.0	217967_s_at	FAM129A	-1.27213	1.07e-12	2.21e-11	9.36906
HG U133 Plus 2.0	209460_at	ABAT	-1.28264	4.2e-10	3.03e-09	7.9549
HG U133 Plus 2.0	205848_at	GAS2	-1.34434	4.53e-10	3.23e-09	6.35662
HG U133 Plus 2.0	210751_s_at	RGN	-1.35402	4.24e-10	3.05e-09	6.66041
HG U133 Plus 2.0	214837_at	ALB	-1.35435	5.42e-13	1.28e-11	3.51504
HG U133 Plus 2.0	209368_at	EPHX2	-1.37712	2.53e-15	1.48e-13	6.68863
HG U133 Plus 2.0	209618_at	CTNND2	-1.43315	1.81e-11	2.21e-10	3.93072
HG U133 Plus 2.0	205082_s_at	AOX1	-1.43555	5.51e-10	3.8e-09	6.72235
HG U133 Plus 2.0	206610_s_at	F11	-1.45065	1.79e-13	5.23e-12	6.1421
HG U133 Plus 2.0	204424_s_at	LMO3	-1.45598	1.02e-08	4.75e-08	6.86769
HG U133 Plus 2.0	226811_at	FAM46C	-1.49812	1.92e-15	1.18e-13	8.6825
HG U133 Plus 2.0	210174_at	NR5A2	-1.50644	2e-07	6.71e-07	7.18444
HG U133 Plus 2.0	220524_at	EPB41L4B	-1.50753	4.5e-11	4.67e-10	5.69591
HG U133 Plus 2.0	202017_at	EPHX1	-1.52896	3.48e-16	2.8e-14	9.36234
HG U133 Plus 2.0	217904_s_at	BACE1	-1.52979	1.22e-09	7.48e-09	7.89601
HG U133 Plus 2.0	203675_at	NUCB2	-1.53552	1.66e-11	2.06e-10	9.55427
HG U133 Plus 2.0	205380_at	PDZK1	-1.53573	2.2e-08	9.3e-08	5.42354
HG U133 Plus 2.0	220161_s_at	EPB41L4B	-1.53708	1.72e-07	5.87e-07	9.14463
HG U133 Plus 2.0	223427_s_at	EPB41L4B	-1.5481	3.62e-07	1.14e-06	6.8767
HG U133 Plus 2.0	224335_s_at	BACE1	-1.55785	2.23e-10	1.76e-09	6.81496
HG U133 Plus 2.0	206069_s_at	ACADL	-1.56764	5.94e-10	4.05e-09	4.79458
HG U133 Plus 2.0	222463_s_at	BACE1	-1.60219	1.88e-10	1.52e-09	7.5762
HG U133 Plus 2.0	208337_s_at	NR5A2	-1.61486	5.37e-09	2.69e-08	5.87404
HG U133 Plus 2.0	225207_at	PDK4	-1.63666	1.45e-12	2.85e-11	9.96568
HG U133 Plus 2.0	206068_s_at	ACADL	-1.63838	1.46e-08	6.48e-08	5.84576
HG U133 Plus 2.0	204394_at	SLC43A1	-1.64665	4.56e-11	4.73e-10	7.75836
HG U133 Plus 2.0	221874_at	KIAA1324	-1.64807	6.09e-10	4.14e-09	6.0713
HG U133 Plus 2.0	222462_s_at	BACE1	-1.69078	2.33e-10	1.83e-09	8.775
HG U133 Plus 2.0	205500_at	C5	-1.69456	3.09e-12	5.31e-11	6.41381
HG U133 Plus 2.0	208343_s_at	NR5A2	-1.76051	1.24e-08	5.62e-08	5.90027
HG U133 Plus 2.0	231944_at	ERO1LB	-1.78772	5.12e-10	3.58e-09	7.75543
HG U133 Plus 2.0	205083_at	AOX1	-1.8262	1.12e-08	5.14e-08	7.76553
HG U133 Plus 2.0	243349_at	KIAA1324	-1.8395	3.37e-14	1.3e-12	6.59917
HG U133 Plus 2.0	209459_s_at	ABAT	-1.8585	7.35e-11	6.98e-10	8.27722
HG U133 Plus 2.0	220012_at	ERO1LB	-1.87878	8.17e-12	1.16e-10	7.23766
HG U133 Plus 2.0	221868_at	PAIP2B	-1.89919	6.05e-15	3.12e-13	6.15378
HG U133 Plus 2.0	1562321_at	PDK4	-2.01064	3.55e-15	1.96e-13	7.01868
HG U133 Plus 2.0	208450_at	LGALS2	-2.01758	3.34e-13	8.68e-12	8.10196
HG U133 Plus 2.0	205960_at	PDK4	-2.06076	3.4e-15	1.9e-13	7.83115
HG U133 Plus 2.0	203924_at	GSTA1	-2.06641	1.27e-08	5.74e-08	8.50394
HG U133 Plus 2.0	219937_at	TRHDE	-2.1379	4.9e-14	1.79e-12	5.33066
HG U133 Plus 2.0	226248_s_at	KIAA1324	-2.16114	1.58e-09	9.32e-09	8.30592
HG U133 Plus 2.0	202888_s_at	ANPEP	-2.3257	9.91e-10	6.24e-09	8.88397
HG U133 Plus 2.0	214842_s_at	ALB	-2.66352	4.84e-12	7.62e-11	4.89133
HG U133 Plus 2.0	206691_s_at	PDIA2	-2.68256	8.04e-09	3.83e-08	8.07438
HG U133 Plus 2.0	236430_at	TMED6	-3.00375	1.94e-09	1.11e-08	7.18443
HG U133 Plus 2.0	207636_at	SERPINI2	-3.30581	6.21e-07	1.87e-06	7.53447
HG U133 Plus 2.0	211298_s_at	ALB	-3.40398	1.5e-07	5.16e-07	7.15528
HG U133 Plus 2.0	1565228_s_at	ALB	-3.56182	4.97e-09	2.51e-08	5.72032

## Sheet: B RNA-seq and Microarray
Supplementary Table S4B. overlapped DEGs in our RNA-seq data and three published microarray data.
GeneName	logFC-U133	P.Value	logFC-ST1	P.Value	Log2FC-RNASEQ	P.Value
COL10A1	4.69309	3.19e-29	1.64751	1.22e-14	3.40313	0.0245734
S100P	4.23414	1.46e-24	1.44746	6.7e-16	5.00954	0.00025801
SULF1	4.05513	1.34e-28	2.07466	1.26e-10	1.86183	0.0352367
KRT19	4.00686	2.34e-24	2.29068	8.4e-14	3.7806	0.00208032
CEACAM6	3.9765	7.23e-18	2.99129	1.66e-12	2.10126	0.0410053
CEACAM5	3.95122	4.09e-15	3.37419	1.63e-13	0.502742	0.0133861
GJB2	3.70051	3.7e-25	1.57031	9.34e-15	2.04498	0.0190368
GPRC5A	3.26996	2.18e-25	1.96512	5.77e-12	2.7958	0.0332207
KRT7	3.24105	6.01e-25	1.65042	1.85e-08	3.99232	0.00562577
LCN2	3.2021	7.31e-18	1.34875	6.84e-06	3.93524	0.00346619
TMC5	3.19893	3.51e-18	1.73301	1.56e-08	2.24681	0.00208898
TFF1	3.16556	1.63e-11	2.43711	3.75e-09	2.9495	0.0126821
SFN	3.07783	6.65e-22	1.36036	1.45e-12	3.08748	0.00629458
SDR16C5	3.06611	8.04e-20	1.45625	1.07e-13	2.22722	0.00219704
TCN1	3.0279	3.07e-14	1.61678	1.79e-05	3.33979	0.00322703
IGFBP3	3.00685	4.48e-24	1.25108	2.45e-13	2.12257	0.0185274
LAMC2	2.9743	1.58e-26	2.97136	1e-18	4.05187	0.000790971
SERPINB5	2.91855	9.36e-19	1.94505	2.03e-13	2.01864	4.61959e-05
KLK10	2.89005	1.77e-20	0.514143	4.86e-07	2.44849	0.00190961
ANO1	2.83876	1.03e-23	1.29741	1.95e-11	2.39018	0.0051389
SLPI	2.82395	2.2e-28	1.81342	5e-11	1.78189	0.0471247
JUP	2.79217	5.86e-20	0.960997	1.28e-12	0.515016	0.0252454
AGR2	2.7921	5.29e-13	2.3869	3.53e-13	3.39687	0.0011383
TRIM29	2.78183	6.47e-22	1.48655	7.61e-13	3.69821	0.000557653
ITGA2	2.72536	1.38e-26	2.24099	7.78e-14	2.0185	0.0169325
OLR1	2.71657	6.22e-20	1.23086	2.21e-05	2.49436	0.0012436
TACSTD2	2.68811	6.73e-18	0.912053	1.13e-05	2.33239	0.0127318
SEMA3C	2.67887	6.37e-18	1.12304	3.23e-05	1.47528	0.0279182
AHNAK2	2.64494	1.29e-22	2.10299	3.63e-16	1.65811	0.0312823
NQO1	2.63376	6.57e-21	1.92556	7.2e-13	1.76501	0.0327862
PCDH7	2.57652	3.73e-17	0.959735	2.79e-12	1.64661	0.0408755
MSLN	2.55735	3.05e-18	0.948384	4.85e-11	4.78702	0.000387234
S100A6	2.54841	5.09e-23	1.08265	1.12e-15	1.97806	0.0467748
SGPP2	2.50524	4.83e-15	1.00877	1.19e-10	1.36269	0.0101534
TMPRSS4	2.50483	6.2e-19	2.4055	1.3e-16	3.8137	0.0002069
SLC6A6	2.4951	2.81e-23	1.3609	8.76e-10	2.21389	0.0356568
ECT2	2.48705	2.73e-22	1.38775	8.38e-13	1.57356	0.0319611
GPX2	2.42501	1.92e-13	1.62503	1.81e-07	2.55073	0.0128507
LAMA3	2.4197	6.82e-19	1.25668	7.62e-14	3.11634	0.000687648
IFI27	2.41411	1.41e-19	1.37846	3.14e-12	1.65659	0.00221993
VSIG1	2.38726	3.98e-11	2.17228	5.28e-10	1.08728	0.0489964
MMP11	2.38073	2.93e-22	1.98175	5.2e-12	3.02523	0.00484689
NMU	2.32352	4.76e-17	0.565993	1.47e-08	3.03764	0.0268005
IGF2BP3	2.32241	4.63e-16	1.2033	4.32e-09	1.12614	0.0431173
GCNT3	2.31562	2.38e-12	1.45937	2.02e-07	2.21026	0.0133718
DPCR1	2.27979	4.47e-11	2.22089	4.75e-10	0.706086	0.0331343
IGFBP5	2.25027	5.31e-20	1.32096	1.28e-06	2.0115	0.0267434
KLF5	2.23253	7.16e-15	0.798364	2.27e-08	2.56476	0.0032709
TMPRSS3	2.22947	8.56e-20	0.93752	2.74e-08	1.52941	0.0255573
TSPAN1	2.19755	1.38e-18	2.94556	1.71e-17	3.7969	0.000130813
LAMB3	2.19715	3.23e-21	2.36424	1.31e-18	3.6605	6.49411e-05
FXYD3	2.19247	2e-16	1.73102	3.53e-13	2.45417	0.00804039
CAPG	2.15689	1.76e-26	1.35283	3.71e-12	1.50097	0.0337771
TOP2A	2.07946	3.39e-13	1.31534	3.56e-09	1.73455	0.0237874
RSAD2	2.0735	1.44e-17	1.18762	9.36e-09	1.10673	0.0108957
S100A11	2.07242	1.81e-26	1.23714	4.16e-12	1.64455	0.0228657
SCEL	2.0482	5.16e-14	1.69674	8e-13	1.56675	0.005541
MATN3	2.02852	6.43e-14	1.40276	5.16e-08	1.90002	0.0348504
PMEPA1	1.99809	3.49e-25	0.800702	2.21e-05	1.71188	0.00442906
TNFRSF21	1.98547	4.01e-23	0.725712	5.02e-07	1.2115	0.00742107
LY75	1.96601	9.38e-13	1.35087	1.9e-09	1.25878	0.0258468
STYK1	1.92645	1e-15	1.1627	4.29e-15	0.932685	0.0127065
SULT1C2	1.90623	3.99e-08	1.12968	2.81e-05	1.74236	0.00614495
XAF1	1.90488	5.16e-18	1.09333	3.11e-09	1.9401	0.00550448
FERMT1	1.88921	7.88e-18	1.55481	1.25e-12	1.24668	0.0057197
MAL2	1.88558	3.6e-12	1.25902	2.4e-07	2.7668	0.0149239
F2R	1.88131	4.3e-16	0.968702	2.47e-08	1.9382	0.0177461
ADAM28	1.87342	1.63e-16	1.11359	7.81e-07	1.67933	0.00922129
TM4SF1	1.85442	7.1e-22	0.725399	6.6e-07	1.74527	0.0342892
ARNTL2	1.84748	1.09e-19	1.50795	9.62e-11	1.04877	0.0441964
NREP	1.83757	5.87e-21	0.980753	4.91e-09	1.36458	0.0421851
SLC2A1	1.83512	9.64e-20	2.24467	4.99e-15	2.48656	0.00432616
ST6GALNAC1	1.82156	2.16e-08	1.06351	2.1e-09	1.287	0.00821808
IFI44L	1.8183	1.05e-13	1.21506	1.36e-05	1.0459	0.0497867
INPP4B	1.81813	8.44e-18	1.06464	1.44e-10	0.943058	0.0231999
MLPH	1.80168	4.19e-16	1.48778	6.88e-18	2.14209	0.00781601
LEMD1	1.7863	4.41e-14	0.983728	3.07e-09	1.73661	0.010256
HN1	1.76917	5.83e-18	1.09929	1.01e-10	1.4744	0.0275205
LRRN1	1.74346	3.89e-18	1.20554	1.46e-08	1.17366	0.0408592
GALNT5	1.74002	6.09e-16	2.78508	3.15e-16	1.6194	0.00635351
ANXA3	1.73956	3.66e-17	1.03141	5.78e-07	2.41346	0.00674492
MAP4K4	1.71216	9.37e-19	0.792981	1.95e-07	1.08497	0.0251442
ZG16B	1.70977	2.08e-12	0.674928	8.58e-08	1.44023	0.0378681
CDH3	1.70762	7e-19	1.79148	3.53e-15	2.08009	0.00667314
AP1S3	1.70596	6.13e-17	1.16969	1.23e-12	2.05969	0.00320316
SQLE	1.69822	2.73e-21	0.954167	5.68e-08	1.29134	0.0113477
GPR110	1.68	2.86e-14	1.72855	8.9e-11	2.01256	0.0174012
BHLHE40	1.66753	3.24e-21	0.832695	5.09e-08	2.19636	0.0210163
ARL14	1.65182	1.48e-06	0.862133	8.04e-05	2.05228	0.00149114
CDK1	1.64542	2.94e-14	0.862273	5.25e-07	1.70407	0.0193941
OAS1	1.63834	2.58e-16	1.09672	2.16e-10	1.38167	0.0276325
FGD6	1.6357	2.47e-24	1.11054	8.31e-12	1.13505	0.029201
NCEH1	1.63071	2.74e-19	0.649734	2.78e-06	1.14986	0.0182382
GBP3	1.62544	1.63e-09	0.814314	1.15e-05	1.47534	0.00108481
SLC4A11	1.6238	3.36e-13	0.656396	3.84e-12	1.3014	0.0117333
SDC1	1.60576	1.17e-20	0.728217	1.16e-11	2.49514	0.00446501
ITGB4	1.54756	6.95e-19	1.35694	1.44e-13	1.88619	0.0105219
XDH	1.54609	3.44e-07	1.07273	3.85e-09	1.02132	0.0416335
NPC1	1.53818	1.08e-17	0.77216	3.56e-09	1.1795	0.0133224
VSIG2	1.53364	4.2e-11	0.672695	1.68e-11	1.71152	0.0127474
CEP55	1.52457	1.24e-14	0.695786	1.67e-06	1.1429	0.0304356
PKM	1.51901	1.84e-22	1.13283	1.12e-11	1.55788	0.00417361
EGLN3	1.50692	7.84e-12	1.36188	5.44e-12	1.44874	0.000922056
PTPN12	1.50249	9.87e-15	0.676876	1.19e-08	1.35997	0.046198
CENPK	1.49707	5.99e-12	0.940138	5.09e-08	1.35834	0.0203705
PLS1	1.49684	2.9e-07	0.992617	2.77e-05	1.60129	0.0484001
RHBDL2	1.48789	4.89e-17	1.18743	1.67e-13	0.743436	0.018062
KLK7	1.48768	2.4e-09	0.747362	1.01e-07	3.19845	0.00661001
ACSL5	1.4809	4.92e-08	1.45186	2.15e-09	1.61661	0.00852241
ERO1L	1.47926	5.07e-14	1.18758	3.39e-12	1.37405	0.0371574
CORO2A	1.47528	7.46e-10	1.01012	2.05e-10	0.853965	0.0132673
ITGA3	1.46895	4.49e-18	1.5412	2.31e-12	2.32213	0.0167422
DCBLD2	1.4652	3.67e-17	1.07532	1.33e-08	1.39367	0.0250823
RNF213	1.45623	1.53e-15	0.544796	4.57e-05	1.27901	0.011923
ANXA2	1.45302	1.49e-24	0.806578	8.93e-11	1.19725	0.0373718
KCNN4	1.44106	2.4e-18	0.886817	1.18e-15	2.46821	0.00667447
PERP	1.43229	1.44e-11	1.02669	4.23e-09	1.46981	0.0260636
ARHGAP26	1.42789	1.57e-16	0.589294	1.95e-05	0.852152	0.0264453
IFIT3	1.4248	1.17e-11	0.578069	4.46e-05	0.83626	0.0264989
ZNF532	1.41994	2.69e-16	0.734274	1.05e-07	1.55938	0.00704792
GPR87	1.41135	2.88e-09	1.33585	1.04e-07	1.69886	0.012718
LMO7	1.39488	1.53e-11	1.21526	1.76e-11	2.27411	0.000923651
BAIAP2L1	1.38786	6.71e-10	1.14425	1.61e-08	1.3869	0.0297067
LPCAT2	1.38677	2.22e-18	0.899787	1.21e-10	1.26965	0.0102075
PRR5L	1.38657	5.61e-14	0.793818	4.6e-11	1.01382	0.00417765
DTL	1.37607	1.19e-11	0.68597	5.76e-07	0.879659	0.0434033
S100A14	1.37433	3.81e-10	1.40283	5.5e-10	2.90989	0.00700751
S100A16	1.3743	2.18e-19	1.25886	2.29e-12	1.04271	0.0494865
GOLM1	1.37233	4.95e-12	0.773099	2.61e-09	0.919226	0.0147848
EPS8L3	1.36912	1.94e-07	0.668494	6.7e-07	2.78509	0.000174964
RHPN2	1.35802	1.43e-09	0.839083	6.11e-08	1.18507	0.00139016
SKIL	1.35484	2.1e-15	0.61619	3.75e-06	1.70152	0.0260608
MSMO1	1.35472	2.61e-15	0.774014	2.29e-06	1.14232	0.019149
CHST11	1.34509	3.76e-15	0.703325	9.18e-08	1.13951	0.0323788
SLC11A1	1.33688	5.55e-14	0.835155	3.74e-07	1.31396	0.0354883
WNT5A	1.3357	2.36e-14	0.919669	1.87e-09	1.21011	0.036196
TNFRSF10A	1.32973	1.39e-14	0.765904	1.14e-09	0.878051	0.0378957
OAS3	1.32757	2.36e-16	0.693237	2.98e-08	1.068	0.0120301
MACC1	1.31803	1.74e-11	1.01744	1.73e-05	1.29839	0.00777539
SPATS2L	1.30678	1.35e-13	0.650832	5.16e-09	1.25713	0.0159116
PTPRR	1.29779	1.36e-09	1.25401	2.27e-10	0.775	0.0060752
VILL	1.29252	7.94e-10	0.875507	3.26e-11	1.4633	0.0421622
OASL	1.29098	2.39e-14	0.557874	6.12e-11	1.21066	0.0305971
ENC1	1.2748	5.4e-13	0.737637	5.52e-05	1.90656	0.0033787
LIPH	1.26508	2.34e-12	1.5522	1.38e-10	1.74205	0.00627669
PLEK2	1.26018	4.69e-14	1.2701	2.96e-14	1.87569	0.0114272
IQGAP3	1.25552	9.44e-16	0.52477	7.94e-09	1.20132	0.0461749
CLIP4	1.23874	5.94e-15	0.580201	1.07e-05	1.21105	0.0288799
EHF	1.23752	1.91e-07	0.810544	0.000101397	1.876	0.0270932
SCNN1A	1.23646	6.82e-08	1.02514	4.3e-07	2.4127	0.00963005
PDGFC	1.21392	1.97e-15	0.846167	1.14e-08	1.19853	0.0185773
IRAK2	1.21329	1.82e-16	0.542344	1.87e-09	0.800819	0.035236
CELSR1	1.21169	3.02e-18	0.656859	1.42e-09	0.736697	0.04945
DSG2	1.20777	5.41e-09	1.12918	2.14e-06	1.88784	0.0176407
MUC16	1.19608	2.66e-07	1.26232	4.19e-09	1.74748	0.0203156
NDNF	1.19594	4.84e-12	1.00146	8.78e-09	0.819877	0.0411086
PRKCI	1.19194	2.95e-21	0.708081	2.38e-11	1.47412	0.0496169
DOCK5	1.18199	6.94e-12	0.7801	3.06e-09	0.836438	0.0316928
MYO1E	1.18039	1.23e-21	0.895689	6.95e-10	0.995433	0.0124169
TUBA4A	1.17739	7.73e-17	0.532727	1.06e-06	0.736024	0.0446131
KIAA0101	1.17393	8.06e-10	0.835181	6.08e-06	1.08358	0.0447464
ENO1	1.16803	6.45e-15	0.873903	1.14e-07	1.0457	0.0404414
DDX60L	1.16357	1.33e-14	0.753789	4.48e-07	0.961267	0.0197792
IGFL2	1.15697	2.93e-12	1.36246	3.66e-11	3.21009	0.000907329
SDC4	1.15579	9.97e-19	0.841019	1.55e-06	1.12754	0.0141994
PPFIBP1	1.15369	1.1e-12	0.650052	4.95e-09	1.14873	0.044031
PLXNA1	1.13595	1.1e-15	0.614401	6.27e-08	0.783479	0.0330648
TRPS1	1.13081	2.65e-13	0.589811	0.000113537	0.674501	0.0137067
POF1B	1.12847	9.17e-10	0.981282	1.67e-05	1.09963	0.0184743
MYEOV	1.12784	3.65e-09	0.755728	2.1e-10	2.89815	0.00164568
TANC2	1.12529	2.61e-17	0.722958	1.86e-06	0.914181	0.0495031
PTBP3	1.10128	8.23e-14	0.527895	5.5e-08	1.26781	0.0105081
FRMD5	1.09984	3.81e-15	0.655661	5.14e-10	0.900256	0.0129715
COL17A1	1.09326	4.91e-08	1.74828	9.38e-15	3.98704	0.00146544
CTTN	1.0848	6.47e-15	0.718276	1.09e-09	0.851419	0.028046
CDCP1	1.08226	2.39e-12	1.22225	9.13e-12	1.52539	0.00683966
EPHA2	1.07816	2.84e-12	0.746201	6.21e-10	1.53801	0.00504371
ADAM8	1.0758	1.69e-16	0.5882	1.31e-09	1.047	0.0131458
CTSD	1.07488	2.91e-16	0.646219	2.82e-07	1.12714	0.0341816
OCIAD2	1.0708	4.38e-13	1.13609	2.9e-09	1.44597	0.0419065
BCAS1	1.0698	1.73e-08	1.4107	1.29e-12	1.82706	0.000298032
UBE2T	1.06817	4.35e-11	0.904444	4.19e-08	0.925506	0.0444381
EZR	1.06564	1.01e-10	0.825361	5.55e-11	1.08513	0.0216931
TSPAN5	1.0633	5.32e-10	0.924719	8.33e-10	0.824353	0.00619654
STIL	1.05462	5.92e-17	0.740262	1.35e-07	0.694269	0.0428958
SMC4	1.05357	2.8e-13	0.594076	1.87e-07	1.49686	0.0264725
TNIK	1.04959	1.16e-10	0.73849	4.63e-08	1.11835	0.0249525
MVP	1.04487	2.63e-16	0.571935	1.03e-07	0.785872	0.0124108
SLC7A7	1.04029	3.09e-08	0.694831	2.64e-05	1.2865	0.00592422
MR1	1.0297	7.47e-10	0.530593	1.43e-05	0.513249	0.0359792
HELLS	0.993384	8.48e-10	0.534027	5.61e-05	0.790808	0.015003
NRP2	0.983345	2.23e-14	1.0712	2.01e-09	1.87061	0.00932052
SRGAP2	0.979467	1.99e-14	0.58487	3.7e-05	1.06856	0.028007
UCA1	0.977741	3.37e-08	0.916024	1.8e-06	1.56381	0.0270142
LAD1	0.974108	1.5e-11	0.75412	3.85e-08	2.02558	0.0482445
SLFN13	0.972769	2.71e-12	0.742443	3.72e-08	0.888909	0.0399102
F11R	0.970155	8.16e-16	0.602776	2.49e-09	1.31343	0.0051963
DHCR24	0.940419	1.45e-10	0.638379	6.77e-05	1.01044	0.0356575
TRAK1	0.911035	7.68e-13	0.654547	9.17e-09	0.58747	0.0345925
IL20RB	0.905773	2.1e-07	0.747694	9.34e-05	1.50089	0.0477226
MGAT4B	0.903773	4.7e-11	0.55887	1.7e-07	1.19647	0.0463399
MKI67	0.898156	1.84e-10	1.13682	2.35e-08	0.986523	0.0398924
ZDHHC7	0.883663	1.51e-19	0.687634	9.08e-14	0.84015	0.0242082
CAPRIN2	0.844306	5.74e-16	0.717009	4.46e-08	0.683064	0.0232114
PARP14	0.835158	7.57e-11	0.604664	1.22e-05	0.951856	0.0122679
AP3M2	0.824122	4.3e-16	0.803276	5.33e-10	0.865685	0.0382855
WDFY1	0.814691	2.01e-16	0.531112	6.94e-11	1.08417	0.031305
ELOVL1	0.812316	1.2e-17	0.689618	3.98e-10	0.521188	0.0425751
FLNB	0.803553	3.4e-13	0.956481	6.04e-13	1.24643	0.00149944
AFAP1	0.802555	7.27e-18	0.700396	1.7e-07	1.13946	0.0151421
UBE2C	0.800022	8.2e-09	0.701361	9.25e-09	1.94233	0.0474601
CCNB2	0.786323	4.79e-07	1.04009	8.83e-08	1.29791	0.00856063
BCL2L1	0.763181	2.67e-10	0.763324	7.09e-12	0.791675	0.000914754
PVRL4	0.751771	3.95e-10	0.921114	2.21e-13	1.53925	0.011631
SP140L	0.74661	1.99e-09	0.530989	1.03e-05	0.957895	0.0372269
NCAPG	0.741299	6.6e-07	0.948721	2.74e-07	0.879905	0.0477718
LGALS9	0.74055	2.04e-11	0.505927	6.08e-06	0.83705	0.0498813
HDAC1	0.736165	2.95e-13	0.550849	1.35e-07	0.949571	0.0424575
RUVBL1	0.731936	4.57e-16	0.526187	1.05e-07	0.502561	0.04857
STAT2	0.710998	1.17e-12	0.563113	2.87e-06	0.804322	0.0498259
FANCD2	0.708091	9.1e-08	0.568533	5.84e-08	0.526144	0.0264679
TNS4	0.696892	5e-09	1.42688	4.43e-12	3.13408	0.000298181
FAM83A	0.694688	3.7e-08	0.780155	4.6e-05	2.87654	0.00967185
ALS2CL	0.693072	3.27e-09	0.5058	4.78e-08	1.46542	0.0242677
MCM4	0.625527	4.15e-09	0.593934	5.89e-07	1.62806	0.0429551
SALL4	0.617543	2.29e-08	0.545372	1.08e-08	0.862448	0.0144196
RHOF	0.598165	1.57e-06	0.57464	2.53e-08	1.10409	0.0260193
ELAC1	-0.538518	2.4e-16	-0.505707	6.07e-09	-0.87858	0.00552348
SDK1	-0.644618	2.41e-09	-0.72239	1.2e-13	-1.08867	0.00664214
ADHFE1	-0.670589	3.12e-16	-1.09171	1.07e-10	-1.02472	0.0189964
MTERFD3	-0.709512	1.63e-11	-0.569131	1.94e-10	-0.985035	0.0187549
GKAP1	-0.746236	1.78e-12	-0.648347	6.52e-08	-0.706326	0.0336336
TMEM220	-0.763866	2.87e-09	-0.611797	1.34e-08	-1.18248	0.0144887
VIPR2	-0.766094	2.07e-15	-0.89775	3.44e-09	-1.35199	0.0445099
CERS4	-0.813549	1.05e-13	-0.818478	3.36e-10	-1.7368	0.0476221
USP2	-0.836848	1.08e-11	-0.639698	4.76e-10	-1.00253	0.0319852
SLC6A16	-0.867289	2.31e-12	-0.654206	1.54e-10	-1.06587	0.000836202
PPP1R1A	-0.874112	7.33e-10	-0.555437	1.87e-08	-1.7597	0.0422083
KCNJ8	-0.894276	5.48e-08	-0.549783	5.56e-06	-1.03612	0.00908036
METTL7A	-0.963494	2.08e-11	-0.922697	3.35e-11	-1.00897	0.0480867
ACACB	-1.00948	3.23e-12	-0.969897	2.44e-11	-0.624144	0.0216318
DTNA	-1.06774	7.09e-12	-0.968388	1.38e-10	-1.25615	0.0209637
CRAT	-1.07217	5.67e-12	-0.698826	7.33e-06	-1.20415	0.0381332
HRASLS5	-1.13736	1.9e-14	-0.661755	1.97e-06	-1.41113	0.0341509
SIDT2	-1.15481	1.33e-17	-0.918706	1.37e-08	-0.68693	0.0473877
ECHDC3	-1.15875	1.59e-14	-0.588093	8.98e-08	-1.9032	0.0100111
ECI2	-1.1746	6.7e-15	-0.843553	5.75e-08	-1.31713	0.0135423
PRDX4	-1.21457	3.19e-11	-0.761771	8.67e-05	-1.76757	0.0380794
ACAT1	-1.21529	2.84e-16	-0.921893	3.09e-10	-1.1447	0.00641983
KLF15	-1.23119	3.59e-13	-0.576934	8.01e-06	-1.44426	0.00835246
RNASE1	-1.27144	2.57e-09	-0.805034	6.88e-05	-1.63032	0.012389
FKBP11	-1.34712	1.63e-15	-0.703037	3.5e-07	-1.87533	0.0455949
EPHX2	-1.37712	2.53e-15	-1.37085	1.54e-11	-1.26927	0.0231251
LMO3	-1.45598	1.02e-08	-1.71053	1.41e-11	-1.0635	0.0113044
NUCB2	-1.53552	1.66e-11	-1.12985	2.72e-07	-1.54594	0.046126
MYRIP	-1.58453	1.2e-18	-0.787295	1.3e-10	-0.652831	0.017265
MT1M	-1.66229	3.02e-13	-0.874071	1.3e-05	-3.03188	0.0290495
P2RX1	-1.7003	2.86e-14	-1.07297	1.14e-06	-2.32298	0.0409328
AOX1	-1.8262	1.12e-08	-2.1137	1.61e-12	-1.63528	0.0302884

## Sheet: C Top100 OS
Supplementary Table S4C. TOP 100 survival OS related genes in PDAC.
Gene Symbol	Gene ID	P-Value (Survival os)
ANKRD19P	ENSG00000187984.12	1.06e-06
MYEOV	ENSG00000172927.7	1.42e-06
MMP28	ENSG00000271447.5	2.76e-06
KRT16P3	ENSG00000214822.8	4.58e-06
PPEF2	ENSG00000156194.17	5.67e-06
ATP6V0E2-AS1	ENSG00000204934.10	6.02e-06
EFR3B	ENSG00000084710.13	7.59e-06
CH17-360D5.2	ENSG00000276850.4	8.01e-06
KCNC1	ENSG00000129159.6	8.15e-06
PLA2G16	ENSG00000176485.10	8.2e-06
EPS8	ENSG00000151491.12	8.57e-06
CTB-31O20.2	ENSG00000261526.2	1e-05
ATP6V1G2	ENSG00000213760.10	1.01e-05
CTA-384D8.35	ENSG00000272666.1	1.05e-05
USP20	ENSG00000136878.12	1.26e-05		5 common elements in "DEGs" and "OS genes":
RP11-488C13.5	ENSG00000258301.3	1.31e-05		MYEOV
ANKRD18B	ENSG00000230453.9	1.36e-05		KCNN4
ZNF18	ENSG00000154957.13	1.4e-05		FAM83A
RPSAP52	ENSG00000241749.4	1.61e-05		S100A16
AC025165.8	ENSG00000224713.4	1.64e-05		DDX60L
DPH6	ENSG00000134146.11	1.82e-05
LINC01586	ENSG00000249487.6	2.1e-05
BTBD17	ENSG00000204347.3	2.23e-05
AC006547.14	ENSG00000234409.6	2.3e-05
SOCS2-AS1	ENSG00000246985.7	2.37e-05
LINC01004	ENSG00000228393.3	2.49e-05
TMEM74B	ENSG00000125895.5	2.65e-05
ZNF775	ENSG00000196456.8	2.81e-05
LINC00476	ENSG00000175611.11	2.81e-05
OSGEP	ENSG00000092094.10	2.98e-05
ZNF821	ENSG00000102984.14	3.05e-05
RP11-57G10.8	ENSG00000272892.1	3.24e-05
TLE2	ENSG00000065717.14	3.34e-05
TES	ENSG00000135269.17	3.37e-05
DDX60L	ENSG00000181381.13	3.45e-05
RP4-592A1.2	ENSG00000185839.3	3.49e-05
HERC1	ENSG00000103657.13	3.6e-05
ZNF436-AS1	ENSG00000249087.6	3.64e-05
FAM83A	ENSG00000147689.16	3.78e-05
ZNF266	ENSG00000174652.17	4.32e-05
SPRN	ENSG00000203772.7	4.33e-05
RP4-583P15.10	ENSG00000229299.2	4.77e-05
GNRH2	ENSG00000125787.11	4.77e-05
WNT7A	ENSG00000154764.5	4.78e-05
RP11-69E11.4	ENSG00000182109.7	4.8e-05
ZNF580	ENSG00000213015.8	5.01e-05
ZNF488	ENSG00000265763.3	5.15e-05
FAM111B	ENSG00000189057.10	5.33e-05
RP11-188D8.1	ENSG00000271427.1	5.61e-05
S100A16	ENSG00000188643.10	5.67e-05
ADGRG6	ENSG00000112414.14	5.78e-05
PTCH2	ENSG00000117425.13	6.17e-05
RP3-525N10.2	ENSG00000230910.2	6.44e-05
NBPF12	ENSG00000268043.7	6.48e-05
AC006277.3	ENSG00000279452.1	6.55e-05
NEURL4	ENSG00000215041.9	6.62e-05
KCNN4	ENSG00000104783.11	6.87e-05
MED9	ENSG00000141026.5	6.89e-05
F3	ENSG00000117525.13	7.05e-05
RP11-41O4.2	ENSG00000266278.1	7.08e-05
ASF1B	ENSG00000105011.8	7.13e-05
RP11-407N17.5	ENSG00000258940.2	7.28e-05
CTD-2349P21.12	ENSG00000276250.1	7.29e-05
CERK	ENSG00000100422.13	7.34e-05
RP11-646I6.6	ENSG00000270147.1	7.63e-05
RP1-168L15.5	ENSG00000261420.1	7.64e-05
KRT8P3	ENSG00000254285.3	7.65e-05
MFAP1P1	ENSG00000232489.1	7.67e-05
AC005517.3	ENSG00000223878.1	7.72e-05
KCNJ2-AS1	ENSG00000267365.1	7.73e-05
NT5M	ENSG00000205309.13	7.78e-05
RP11-603J24.14	ENSG00000257809.1	7.82e-05
RP11-513I15.6	ENSG00000225339.3	7.89e-05
ZNF540	ENSG00000171817.16	8.05e-05
RP11-269C23.5	ENSG00000277831.1	8.31e-05
CTD-2600O9.2	ENSG00000276166.1	8.49e-05
CCNT2-AS1	ENSG00000224043.7	8.5e-05
RP11-74E22.3	ENSG00000262050.1	8.56e-05
PTK6	ENSG00000101213.6	8.6e-05
IPO5P1	ENSG00000269837.1	8.67e-05
RP11-147L13.13	ENSG00000277476.1	8.9e-05
FRY-AS1	ENSG00000237637.1	8.99e-05
RP1-101A2.1	ENSG00000273893.1	9.41e-05
TP53I13	ENSG00000167543.15	9.68e-05
RP11-488C13.6	ENSG00000259081.1	9.75e-05
CYFIP2	ENSG00000055163.18	9.76e-05
CD9	ENSG00000010278.11	9.88e-05
RP11-498C9.15	ENSG00000263731.1	0.0001
SLC26A11	ENSG00000181045.14	0.000101
SCAMP5	ENSG00000198794.11	0.000102
ZNF890P	ENSG00000159904.11	0.000102
RN7SL832P	ENSG00000243819.4	0.000104
LA16c-312E8.4	ENSG00000279930.1	0.000105
FAR2P2	ENSG00000178162.8	0.000106
SOBP	ENSG00000112320.11	0.000107
VPS26A	ENSG00000122958.14	0.000107
SNHG10	ENSG00000247092.6	0.000109
NFE2L3	ENSG00000050344.8	0.000111
CBX3	ENSG00000122565.18	0.000112
RP11-147L13.12	ENSG00000274561.1	0.000112
