# Supplementary material for: Identification and functional analysis of novel oncogene DDX60L in pancreatic ductal adenocarcinoma
Source: BMC Genomics. 2021 Nov 18;22:833. doi: 10.1186/s12864-021-08137-5 (PMC8600871; doi:10.1186/s12864-021-08137-5)
Supplement: Supplementary file 7 — Additional file 7: Supplementary Table S5. DAVID analysis of upregulated and downregulated genes in siMYEOV- (5A) and siDDX60L- (5B) transfected MiaPaCa2 and PANC-1 cells. DAVID, Database for Annotation, Visualization and Integrated Discovery; DDX60L, DExD/H-box 60 like; MYEOV, myeloma overexpressed [file 12864_2021_8137_MOESM7_ESM.xlsx]

## Sheet: A siMYEOV
Supp Table S5A DAVID analysis of upregulated and downregulated genes in siMYEOV transfected MiaPaCa2 and PANC-1 cells.
Upregulated genes in siMYEOV transfected MiaPaCa2 and PANC-1 cells.
Category	Term	Count	%	PValue	Genes	List Total	Pop Hits	Pop Total	Fold Enrichment	Bonferroni	Benjamini	FDR
KEGG_PATHWAY	hsa05034:Alcoholism	12	2.39521	0.0013645	HIST2H2AA3, HIST1H2BN, PPP1CB, HIST2H2AA4, HDAC1, HIST1H2BK, HIST1H2AE, HIST1H3H, HIST1H4I, HIST1H2BD, HIST2H2BE, HIST1H2BC	148	177	6879	3.15117	0.248269	0.229446	0.229446
KEGG_PATHWAY	hsa05322:Systemic lupus erythematosus	10	1.99601	0.00219565	HIST2H2AA3, HIST1H2BN, HIST2H2AA4, HIST1H2BK, HIST1H2AE, HIST1H3H, HIST1H4I, HIST1H2BD, HIST2H2BE, HIST1H2BC	148	134	6879	3.46864	0.368335	0.229446	0.229446
KEGG_PATHWAY	hsa05203:Viral carcinogenesis	12	2.39521	0.00430966	HIST1H2BN, HDAC1, HIST1H2BK, HIST1H4I, UBE3A, RAC1, SND1, HIST1H2BD, MAD1L1, YWHAG, HIST2H2BE, HIST1H2BC	148	205	6879	2.72076	0.594513	0.30024	0.30024
KEGG_PATHWAY	hsa05120:Epithelial cell signaling in Helicobacter pylori infection	6	1.1976	0.0139021	ATP6V1G1, ATP6V1B2, CSK, PTPN11, RAC1, MAPK12	148	67	6879	4.16236	0.946385	0.726386	0.726386
KEGG_PATHWAY	hsa01100:Metabolic pathways	37	7.38523	0.0226458	GALNT11, PANK3, AHCY, NDUFB6, NDUFB5, GBE1, MTMR14, GBA, COX17, APIP, LPCAT1, SDSL, AGPAT1, PTS, ACAT1, GANAB, POLR2C, PMVK, HYAL3, POLR2D, PCK2, NDUFA8, ATP6V1G1, PLA2G12A, SPHK2, POLR3GL, B3GALT4, SDHB, DHRS3, GSTZ1, QDPR, COQ3, GNPDA1, GPAM, ATP6V1B2, NDUFS2, ITPA	148	1219	6879	1.41079	0.991666	0.817328	0.817328
KEGG_PATHWAY	hsa00190:Oxidative phosphorylation	8	1.59681	0.023464	NDUFA8, ATP6V1G1, NDUFB6, NDUFB5, COX17, ATP6V1B2, NDUFS2, SDHB	148	133	6879	2.79577	0.993004	0.817328	0.817328
KEGG_PATHWAY	hsa04932:Non-alcoholic fatty liver disease (NAFLD)	8	1.59681	0.0425354	NDUFA8, CASP7, NDUFB6, NDUFB5, DDIT3, NDUFS2, RAC1, SDHB	148	151	6879	2.4625	0.999887	1	1
Downregulated genes in siMYEOV transfected MiaPaCa2 and PANC-1 cells.
Category	Term	Count	%	PValue	Genes	List Total	Pop Hits	Pop Total	Fold Enrichment	Bonferroni	Benjamini	FDR
KEGG_PATHWAY	hsa04668:TNF signaling pathway	15	2.46305	3.92199e-05	CSF1, TNFAIP3, CXCL1, PIK3CB, PIK3R1, CXCL3, TNFRSF1B, CXCL2, NFKBIA, TRAF5, PGAM5, MAP3K8, JUNB, MAP3K14, BIRC3	258	107	6879	3.73777	0.00960188	0.00964809	0.00933433
KEGG_PATHWAY	hsa05222:Small cell lung cancer	11	1.80624	0.00117623	RB1, NFKBIA, LAMA5, CDK6, CCND1, TRAF5, PTEN, ITGAV, PIK3CB, PIK3R1, BIRC3	258	85	6879	3.45048	0.25138	0.144677	0.139972
KEGG_PATHWAY	hsa05169:Epstein-Barr virus infection	13	2.13465	0.00191845	RB1, CDKN1A, HLA-B, HLA-C, TNFAIP3, PIK3CB, PIK3R1, RELB, NFKB2, NFKBIA, TRAF5, NFKBIE, MAP3K14	258	122	6879	2.84112	0.376492	0.155756	0.150691
KEGG_PATHWAY	hsa04115:p53 signaling pathway	9	1.47783	0.0032885	CDKN1A, STEAP3, CDK6, CCND1, CD82, GADD45A, SERPINE1, PTEN, PMAIP1	258	67	6879	3.58157	0.555277	0.155756	0.150691
KEGG_PATHWAY	hsa04510:Focal adhesion	17	2.79146	0.00428671	LAMA5, ITGB4, PXN, PTEN, PIK3CB, PIK3R1, ACTN4, ELK1, MYL12A, EGFR, CCND1, RAC2, FLNA, PAK6, ITGAV, TLN2, BIRC3	258	206	6879	2.20033	0.652433	0.155756	0.150691
KEGG_PATHWAY	hsa05218:Melanoma	9	1.47783	0.00471963	RB1, CDKN1A, CDK6, CCND1, PTEN, PIK3CB, PIK3R1, EGFR, FGFR1	258	71	6879	3.37979	0.687696	0.155756	0.150691
KEGG_PATHWAY	hsa04064:NF-kappa B signaling pathway	10	1.64204	0.0049555	NFKBIA, CXCL8, PLAU, TRAF5, TNFAIP3, TRIM25, MAP3K14, RELB, NFKB2, BIRC3	258	87	6879	3.06469	0.705385	0.155756	0.150691
KEGG_PATHWAY	hsa01100:Metabolic pathways	63	10.3448	0.00506525	PANK4, GALNT12, AHCYL1, ALAS1, CMAS, GALNT18, CPOX, AKR1B1, MSMO1, PYGL, PIK3C2A, COX6A1, CKMT1B, PGM2, HADH, SEPHS2, EARS2, PGM1, GAMT, ACSL1, CHPF2, GLCE, IPMK, AMPD3, PLA2G16, NT5C3B, ALDH1A3, NME7, IMPAD1, CHDH, ITPKA, ALDOC, ST6GALNAC4, PI4K2A, DNMT1, AK4, HMGCR, POLD3, CYP27B1, NT5E, PTDSS1, FUT8, UGP2, MAN2A1, RDH11, GPAT4, AFMID, CKB, KDSR, RIMKLA, ACSS1, ADSS, CBR3, GALNT6, DUT, GCH1, GA…	258	1219	6879	1.37798	0.713271	0.155756	0.150691
KEGG_PATHWAY	hsa05166:HTLV-I infection	19	3.11987	0.00657796	RB1, EGR1, CDKN1A, MAP3K1, MSX2, HLA-B, HLA-C, PIK3CB, PIK3R1, ELK1, RELB, NFKB2, NFKBIA, POLD3, CCND1, TP53INP1, MSX1, TLN2, MAP3K14	258	254	6879	1.99446	0.802798	0.179798	0.173951
KEGG_PATHWAY	hsa05203:Viral carcinogenesis	16	2.62726	0.00957458	RB1, CDKN1A, PXN, HLA-B, HLA-C, PIK3CB, PIK3R1, ACTN4, NFKB2, RBL2, NFKBIA, CDK6, CCND1, TRAF5, PMAIP1, IL6ST	258	205	6879	2.081	0.90621	0.21031	0.203471
KEGG_PATHWAY	hsa05214:Glioma	8	1.31363	0.010259	RB1, CDKN1A, CDK6, CCND1, PTEN, PIK3CB, PIK3R1, EGFR	258	65	6879	3.28157	0.920877	0.21031	0.203471
KEGG_PATHWAY	hsa05212:Pancreatic cancer	8	1.31363	0.010259	RB1, CDK6, CCND1, STAT1, RAC2, PIK3CB, PIK3R1, EGFR	258	65	6879	3.28157	0.920877	0.21031	0.203471
KEGG_PATHWAY	hsa00562:Inositol phosphate metabolism	8	1.31363	0.016237	IMPAD1, IPMK, ITPKA, PTEN, SYNJ2, PIK3CB, PIK3C2A, PI4K2A	258	71	6879	3.00426	0.982174	0.283311	0.274098
KEGG_PATHWAY	hsa05215:Prostate cancer	9	1.47783	0.0165979	RB1, NFKBIA, CDKN1A, CCND1, PTEN, PIK3CB, PIK3R1, EGFR, FGFR1	258	88	6879	2.72688	0.983712	0.283311	0.274098
KEGG_PATHWAY	hsa04110:Cell cycle	11	1.80624	0.0172751	RB1, RBL2, CDKN1A, CDK6, MCM7, CCND1, GADD45A, ORC2, CUL1, MCM4, MCM2	258	124	6879	2.36525	0.986251	0.283311	0.274098
KEGG_PATHWAY	hsa05161:Hepatitis B	12	1.97044	0.0194974	RB1, NFKBIA, CDKN1A, MAP3K1, CXCL8, CDK6, CCND1, STAT1, PTEN, PIK3CB, PIK3R1, ELK1	258	145	6879	2.20658	0.992122	0.299773	0.290024
KEGG_PATHWAY	hsa04380:Osteoclast differentiation	11	1.80624	0.0243701	NFKBIA, IFNAR2, CSF1, STAT1, FHL2, PIK3CB, PIK3R1, MAP3K14, JUNB, RELB, NFKB2	258	131	6879	2.23886	0.997687	0.340468	0.329396
KEGG_PATHWAY	hsa05160:Hepatitis C	11	1.80624	0.0267359	NFKBIA, IFNAR2, CDKN1A, OCLN, CXCL8, PPP2R2C, STAT1, OAS3, PIK3CB, PIK3R1, EGFR	258	133	6879	2.20519	0.998727	0.340468	0.329396
KEGG_PATHWAY	hsa00512:Mucin type O-Glycan biosynthesis	5	0.821018	0.0270953	GALNT12, GALNT6, GALNT2, GALNT18, B4GALT5	258	31	6879	4.30045	0.998838	0.340468	0.329396
KEGG_PATHWAY	hsa04919:Thyroid hormone signaling pathway	10	1.64204	0.0276803	NOTCH2, MED1, NCOR1, CCND1, STAT1, ITGAV, PIK3CB, PIK3R1, HIF1A, MED12L	258	115	6879	2.3185	0.998998	0.340468	0.329396
KEGG_PATHWAY	hsa04070:Phosphatidylinositol signaling system	9	1.47783	0.0296277	IMPAD1, IPMK, ITPKA, PTEN, SYNJ2, PIK3CB, PIK3R1, PIK3C2A, PI4K2A	258	98	6879	2.44862	0.999388	0.347068	0.335781
KEGG_PATHWAY	hsa05230:Central carbon metabolism in cancer	7	1.14943	0.0315101	PTEN, PIK3CB, PIK3R1, HIF1A, EGFR, FGFR1, PDK1	258	64	6879	2.91624	0.99962	0.35234	0.340882
KEGG_PATHWAY	hsa05205:Proteoglycans in cancer	14	2.29885	0.0362139	CDKN1A, PXN, PLAUR, PIK3CB, PIK3R1, ELK1, HIF1A, EGFR, SMO, CCND1, PLAU, FLNA, ITGAV, FGFR1	258	200	6879	1.8664	0.999885	0.387332	0.374736
KEGG_PATHWAY	hsa04530:Tight junction	8	1.31363	0.0433679	OCLN, PPP2R2C, MYH15, ACTN4, CGN, PRKCZ, MYL12A, JAM3	258	87	6879	2.45175	0.999982	0.429358	0.415395
KEGG_PATHWAY	hsa05213:Endometrial cancer	6	0.985222	0.0436626	CCND1, PTEN, PIK3CB, PIK3R1, ELK1, EGFR	258	52	6879	3.07648	0.999983	0.429358	0.415395
KEGG_PATHWAY	hsa04062:Chemokine signaling pathway	13	2.13465	0.0453793	CXCL8, STAT1, PXN, CXCL1, PIK3CB, PIK3R1, CXCL3, CXCL2, PRKCZ, CXCL16, NFKBIA, GRK2, RAC2	258	186	6879	1.86353	0.999989	0.429358	0.415395
KEGG_PATHWAY	hsa04931:Insulin resistance	9	1.47783	0.048415	NFKBIA, RPS6KA3, RPS6KA1, PTEN, PIK3CB, PYGL, PIK3R1, PRKCZ, PTPRF	258	108	6879	2.2219	0.999995	0.436702	0.4225

## Sheet: B siDDX60L
Supp Table S5B DAVID analysis of upregulated and downregulated genes in siDDX60L transfected MiaPaCa2 and PANC-1 cells.
Upregulated genes in siDDX60L transfected MiaPaCa2 and PANC-1 cells.
Category	Term	Count	%	PValue	Genes	List Total	Pop Hits	Pop Total	Fold Enrichment	Bonferroni	Benjamini	FDR
KEGG_PATHWAY	hsa04923:Regulation of lipolysis in adipocytes	4	2.17391	0.00945315	ADCY9, ADCY3, AKT1, ADCY6	55	56	6879	8.93377	0.806635	0.489086	0.477777
KEGG_PATHWAY	hsa05200:Pathways in cancer	9	4.8913	0.0108833	TCF7L1, ADCY9, ROCK2, E2F1, ADCY3, AKT1, PPARG, RAC1, ADCY6	55	393	6879	2.86426	0.8494	0.489086	0.477777
KEGG_PATHWAY	hsa00230:Purine metabolism	6	3.26087	0.0119025	ADCY9, PRIM1, POLR2D, ADCY3, ADCY6, APRT	55	176	6879	4.26384	0.874001	0.489086	0.477777
KEGG_PATHWAY	hsa04062:Chemokine signaling pathway	6	3.26087	0.0148405	ADCY9, ROCK2, ADCY3, AKT1, RAC1, ADCY6	55	186	6879	4.0346	0.924728	0.489086	0.477777
KEGG_PATHWAY	hsa04611:Platelet activation	5	2.71739	0.0185942	ADCY9, ROCK2, ADCY3, AKT1, ADCY6	55	130	6879	4.81049	0.961112	0.489086	0.477777
KEGG_PATHWAY	hsa04024:cAMP signaling pathway	6	3.26087	0.0189686	ADCY9, ROCK2, ADCY3, AKT1, RAC1, ADCY6	55	198	6879	3.79008	0.963597	0.489086	0.477777
KEGG_PATHWAY	hsa01100:Metabolic pathways	17	9.23913	0.0216154	NDUFA8, PMM1, GPT2, PRIM1, GBA, COX17, CTPS2, APRT, ACAT1, GANAB, PFKL, GNPDA1, POLR2D, NDUFS2, PHGDH, EXTL3, PCK2	55	1219	6879	1.74425	0.977188	0.489086	0.477777
KEGG_PATHWAY	hsa04261:Adrenergic signaling in cardiomyocytes	5	2.71739	0.0226167	ADCY9, TPM2, ADCY3, AKT1, ADCY6	55	138	6879	4.53162	0.980891	0.489086	0.477777
KEGG_PATHWAY	hsa05414:Dilated cardiomyopathy	4	2.17391	0.027876	ADCY9, TPM2, ADCY3, ADCY6	55	84	6879	5.95584	0.992486	0.519307	0.5073
KEGG_PATHWAY	hsa04914:Progesterone-mediated oocyte maturation	4	2.17391	0.0305068	ADCY9, ADCY3, AKT1, ADCY6	55	87	6879	5.75047	0.995298	0.519307	0.5073
KEGG_PATHWAY	hsa04022:cGMP-PKG signaling pathway	5	2.71739	0.0348674	ADCY9, ROCK2, ADCY3, AKT1, ADCY6	55	158	6879	3.958	0.997844	0.519307	0.5073
KEGG_PATHWAY	hsa04972:Pancreatic secretion	4	2.17391	0.036149	ADCY9, ADCY3, RAC1, ADCY6	55	93	6879	5.37947	0.998287	0.519307	0.5073
KEGG_PATHWAY	hsa04915:Estrogen signaling pathway	4	2.17391	0.042293	ADCY9, ADCY3, AKT1, ADCY6	55	99	6879	5.05344	0.999433	0.519307	0.5073
KEGG_PATHWAY	hsa04916:Melanogenesis	4	2.17391	0.0433652	TCF7L1, ADCY9, ADCY3, ADCY6	55	100	6879	5.00291	0.999533	0.519307	0.5073
KEGG_PATHWAY	hsa04962:Vasopressin-regulated water reabsorption	3	1.63043	0.0463884	ADCY9, ADCY3, ADCY6	55	44	6879	8.52769	0.99973	0.519307	0.5073
KEGG_PATHWAY	hsa05166:HTLV-I infection	6	3.26087	0.0480284	ADCY9, CDKN2C, E2F1, ADCY3, AKT1, ADCY6	55	254	6879	2.95447	0.9998	0.519307	0.5073
Downregulated genes in siDDX60L transfected MiaPaCa2 and PANC-1 cells.
Category	Term	Count	%	PValue	Genes	List Total	Pop Hits	Pop Total	Fold Enrichment	Bonferroni	Benjamini	FDR
KEGG_PATHWAY	hsa04668:TNF signaling pathway	11	5.2381	8.90527e-07	NFKBIA, SOCS3, JAG1, CHUK, LIF, PIK3R3, TNFAIP3, CXCL2, MAP3K14, JUNB, BIRC3	89	107	6879	7.94592	0.000150488	0.000150499	0.000144265
KEGG_PATHWAY	hsa04064:NF-kappa B signaling pathway	8	3.80952	0.000112428	NFKBIA, CHUK, PLAU, DDX58, TNFAIP3, MAP3K14, NFKB2, BIRC3	89	87	6879	7.10732	0.0188221	0.00950021	0.00910671
KEGG_PATHWAY	hsa05169:Epstein-Barr virus infection	8	3.80952	0.000898385	NFKBIA, CDKN1A, CHUK, DDX58, PIK3R3, TNFAIP3, MAP3K14, NFKB2	89	122	6879	5.06834	0.140922	0.050609	0.0485128
KEGG_PATHWAY	hsa04910:Insulin signaling pathway	8	3.80952	0.00184321	SOCS2, PTPN1, SOCS3, RPS6KB1, SHC1, TSC2, PIK3R3, PYGL	89	138	6879	4.4807	0.267865	0.0778758	0.0746502
KEGG_PATHWAY	hsa04621:NOD-like receptor signaling pathway	5	2.38095	0.00553522	NFKBIA, CHUK, TNFAIP3, CXCL2, BIRC3	89	56	6879	6.90108	0.60861	0.167125	0.160202
KEGG_PATHWAY	hsa04380:Osteoclast differentiation	7	3.33333	0.00643856	NFKBIA, SOCS3, CHUK, PIK3R3, MAP3K14, JUNB, NFKB2	89	131	6879	4.13011	0.664333	0.167125	0.160202
KEGG_PATHWAY	hsa05160:Hepatitis C	7	3.33333	0.00692232	NFKBIA, PPP2CB, SOCS3, CDKN1A, CHUK, DDX58, PIK3R3	89	133	6879	4.06801	0.690854	0.167125	0.160202
KEGG_PATHWAY	hsa04210:Apoptosis	5	2.38095	0.00793402	NFKBIA, CHUK, PIK3R3, MAP3K14, BIRC3	89	62	6879	6.23324	0.739772	0.167606	0.160664
KEGG_PATHWAY	hsa05161:Hepatitis B	7	3.33333	0.0103956	IFIH1, NFKBIA, CDKN1A, CHUK, DDX58, PIK3R3, LAMTOR5	89	145	6879	3.73134	0.828993	0.195206	0.18712
KEGG_PATHWAY	hsa04931:Insulin resistance	6	2.85714	0.0121464	NFKBIA, PTPN1, SOCS3, RPS6KB1, PIK3R3, PYGL	89	108	6879	4.29401	0.87322	0.20418	0.195723
KEGG_PATHWAY	hsa05220:Chronic myeloid leukemia	5	2.38095	0.0132898	NFKBIA, CDKN1A, CHUK, SHC1, PIK3R3	89	72	6879	5.36751	0.895758	0.20418	0.195723
KEGG_PATHWAY	hsa05166:HTLV-I infection	9	4.28571	0.0155632	NFKBIA, CDKN1A, CHUK, FZD5, TP53INP1, PIK3R3, MAP3K14, SLC25A6, NFKB2	89	254	6879	2.7387	0.92941	0.219182	0.210103
KEGG_PATHWAY	hsa04530:Tight junction	5	2.38095	0.0249066	PPP2CB, PARD6B, MYH15, F11R, MYL12A	89	87	6879	4.44208	0.985913	0.323785	0.310374
KEGG_PATHWAY	hsa05162:Measles	6	2.85714	0.0273677	IFIH1, NFKBIA, CHUK, DDX58, PIK3R3, TNFAIP3	89	133	6879	3.48686	0.99081	0.330367	0.316683
KEGG_PATHWAY	hsa00561:Glycerolipid metabolism	4	1.90476	0.037688	AKR1B1, GPAT3, PLPP3, LPIN1	89	58	6879	5.33049	0.998485	0.424618	0.40703
